# Supplementary material for: 2,6-Dimethyl­pyridinium bromide
Source: Acta Crystallogr Sect E Struct Rep Online. 2012 Sep 22;68(Pt 10):o2983–4. doi: 10.1107/S1600536812039578 (PMC3470347; doi:10.1107/S1600536812039578)
Supplement: Supplementary file 2 [file e-68-o2983-Isup2.hkl]

#
# h,k,l, Fc-squared, Fo-squared, sigma(Fo-squared) and status flag
#
data_I
_shelx_title ' exp_205 in Pnma'
_shelx_refln_list_code          4
_shelx_F_calc_maximum      731.16
_exptl_crystal_F_000      1128.00
_reflns_d_resolution_high  0.8400
 
loop_
 _symmetry_equiv_pos_as_xyz
 'x, y, z'
 '-x+1/2, -y, z+1/2'
 'x+1/2, -y+1/2, -z+1/2'
 '-x, y+1/2, -z'
 '-x, -y, -z'
 'x-1/2, y, -z-1/2'
 '-x-1/2, y-1/2, z-1/2'
 'x, -y-1/2, z'
 
_cell_length_a    15.0788
_cell_length_b    20.4320
_cell_length_c     7.8456
_cell_angle_alpha  90.000
_cell_angle_beta   90.000
_cell_angle_gamma  90.000
 
_shelx_F_squared_multiplier     1.000
 
loop_
 _refln_index_h
 _refln_index_k
 _refln_index_l
 _refln_F_squared_calc
 _refln_F_squared_meas
 _refln_F_squared_sigma
 _refln_observed_status
   4   0   0    45153.40    44051.47    290.50 o
   6   0   0    44661.76    43292.67    799.55 o
   8   0   0    28957.95    34681.29    513.30 o
  10   0   0     9082.62     9964.19    307.44 o
  12   0   0    14701.67    15937.81    421.40 o
  14   0   0     1000.62     1235.09    138.79 o
  16   0   0     1133.26     1173.47    137.12 o
   4   1   0     1921.26     1918.53     37.76 o
   6   1   0     3541.54     3607.35     65.25 o
   8   1   0     4813.16     5611.44    145.46 o
  10   1   0     1429.27     1734.87     93.94 o
  12   1   0     5869.27     5961.07    188.40 o
  14   1   0     2346.63     2409.32    133.41 o
  16   1   0      281.46      350.67     62.36 o
   2   2   0      166.58      170.91     15.23 o
   4   2   0     8064.14     7867.89     80.56 o
   6   2   0     1403.05     1431.54     39.87 o
   8   2   0     7966.00     7671.95    144.76 o
  10   2   0     7092.80     7112.77    184.26 o
  12   2   0      755.16      979.96     80.24 o
  14   2   0     3045.65     3014.28    145.04 o
  16   2   0     3270.93     3338.19    162.93 o
   2   3   0    64925.11    64782.20   1438.31 o
   4   3   0   123875.71   121973.46   1343.74 o
   6   3   0     6199.79     6681.00     89.43 o
   8   3   0    68544.77    68750.68    342.13 o
  10   3   0    10619.01    10344.82    219.01 o
  12   3   0       10.96       59.26     31.18 o
  14   3   0     6461.65     6083.94    200.52 o
  16   3   0      499.23      855.70    133.14 o
   0   4   0     1832.14     1881.40     63.92 o
   2   4   0     2246.43     2227.56     50.62 o
   4   4   0      897.20      983.61     23.40 o
   6   4   0      209.28      212.23     16.23 o
   8   4   0     6794.35     6975.40    121.99 o
  10   4   0     1978.69     1851.66     96.33 o
  12   4   0       25.33       81.08     35.95 o
  14   4   0     2054.90     2078.28    193.03 o
  16   4   0     1206.50     1244.84    149.88 o
   2   5   0     1842.47     1673.92     47.04 o
   4   5   0       30.66       24.33      4.88 o
   6   5   0     5197.75     4836.99     91.14 o
   8   5   0     9423.83     8650.55    137.06 o
  10   5   0      443.20      465.33     79.69 o
  12   5   0     7451.15     7644.14    320.21 o
  14   5   0     3568.60     3403.37    235.95 o
  16   5   0      200.39      150.30     68.46 o
   0   6   0   534594.56   471679.47  14440.09 o
   2   6   0     3887.70     3939.44     63.85 o
   4   6   0    19896.32    18722.46    377.25 o
   6   6   0    24211.33    22538.32    169.09 o
   8   6   0    18372.32    18512.22    170.44 o
  10   6   0     5405.59     5173.97    196.68 o
  12   6   0     9194.88     8749.58    626.21 o
  14   6   0      804.72      927.56     89.02 o
  16   6   0      569.20      536.68    107.53 o
   2   7   0     4106.85     3817.47     57.16 o
   4   7   0     5089.91     4353.13    170.45 o
   6   7   0      525.89      471.97     29.33 o
   8   7   0      121.46      179.70     22.02 o
  10   7   0     1973.50     2005.95     69.80 o
  12   7   0     1581.57     1578.46     89.49 o
  14   7   0      356.00      421.69     56.43 o
  16   7   0      199.10      288.53     96.59 o
   0   8   0     1213.35     1350.12    110.05 o
   2   8   0      102.87      130.13     12.05 o
   4   8   0     6118.99     5532.78    195.67 o
   6   8   0     2235.21     2111.07    119.34 o
   8   8   0     3774.73     3702.56    106.19 o
  10   8   0     6035.42     5724.57    173.91 o
  12   8   0      956.59     1018.17     70.48 o
  14   8   0     1943.43     2127.13    196.74 o
  16   8   0     2708.70     2560.79    222.23 o
   2   9   0    19490.02    20094.40    196.11 o
   4   9   0    32190.78    15081.65   8742.91 o
   6   9   0     1866.42     1861.93    135.97 o
   8   9   0    24140.16    25384.99    436.90 o
  10   9   0     3859.95     3442.75    211.20 o
  12   9   0      108.04      166.42     28.86 o
  14   9   0     2506.57     2561.15    221.23 o
  16   9   0      205.07      273.50     84.37 o
   0  10   0     3860.98     4240.61    214.58 o
   2  10   0     2360.34     2243.66     89.15 o
   4  10   0      176.36      143.77     10.10 o
   6  10   0     2152.27     1987.64     77.41 o
   8  10   0     2743.72     2523.47     67.72 o
  10  10   0        6.86       39.37     32.90 o
  12  10   0      126.14      224.81     78.14 o
  14  10   0      653.04      732.98    127.71 o
  16  10   0       70.27       90.13     56.47 o
   2  11   0     1551.33     1467.55     51.27 o
   4  11   0      245.45      177.08     26.98 o
   6  11   0     2380.82     2144.99     84.68 o
   8  11   0     4335.75     4014.03    142.27 o
  10  11   0       88.89       43.60     36.25 o
  12  11   0     3330.58     3269.94    231.65 o
  14  11   0     1731.08     1669.59    182.69 o
  16  11   0       66.16       71.92     59.59 o
   0  12   0    88684.39    92366.87    543.82 o
   2  12   0     1228.97     1212.51     48.16 o
   4  12   0     2804.24     2270.64    453.56 o
   6  12   0     3987.66     3670.23    114.90 o
   8  12   0     5797.32     5365.04    286.98 o
  10  12   0      990.08      832.62     89.43 o
  12  12   0     2218.94     2034.11    200.33 o
  14  12   0      405.27      424.04    102.54 o
   2  13   0     3432.98     3252.87     90.67 o
   4  13   0     2893.01     2472.62    372.24 o
   6  13   0        1.40        6.63     28.07 o
   8  13   0      174.39      223.29     32.85 o
  10  13   0      979.25      898.63    127.56 o
  12  13   0      145.22      201.67     75.40 o
  14  13   0        1.28       -6.38     44.01 o
   0  14   0      242.22      286.94     69.67 o
   2  14   0       94.95      102.21     15.14 o
   4  14   0     1528.78     1540.15     66.80 o
   6  14   0      685.91      799.12    100.22 o
   8  14   0      901.97      833.16     60.11 o
  10  14   0     1677.43     1675.22    164.24 o
  12  14   0      285.71      311.32     86.01 o
  14  14   0      506.52      426.56    110.95 o
   2  15   0     2022.53     2078.02     66.91 o
   4  15   0     4447.98     3771.20    423.68 o
   6  15   0      656.11      806.01     98.45 o
   8  15   0     3783.48     3406.18    119.94 o
  10  15   0      568.95      414.36    103.84 o
  12  15   0      161.51      221.17     80.94 o
  14  15   0      414.23      397.94    106.22 o
   0  16   0     1602.73     1981.31     97.46 o
   2  16   0      757.92      827.05     55.25 o
   4  16   0      245.79      283.68     38.00 o
   6  16   0     1101.57     1214.91    127.49 o
   8  16   0      575.45      612.40    113.72 o
  10  16   0       77.22       68.57     63.29 o
  12  16   0       95.44      121.03     61.20 o
   2  17   0      177.59      190.17     24.03 o
   4  17   0       45.10       42.40     24.68 o
   6  17   0      389.55      422.27     84.70 o
   8  17   0      685.91      717.43    110.33 o
  10  17   0       16.95       46.83     53.17 o
  12  17   0      571.51      603.12    131.78 o
   0  18   0    12109.79    12595.13    502.02 o
   2  18   0      577.81      528.56     65.11 o
   4  18   0      150.32      125.55     27.10 o
   6  18   0      121.50      122.53     60.76 o
   8  18   0     1185.11     1200.25    152.99 o
  10  18   0       56.28      106.47     71.43 o
  12  18   0      196.89      187.37     82.94 o
   2  19   0      754.37      859.26     60.28 o
   4  19   0      624.89      697.85    137.86 o
   6  19   0       14.37      -36.96     46.21 o
   8  19   0       73.34       86.00     66.90 o
  10  19   0      202.21      257.82     87.05 o
   0  20   0        1.09       -6.23     42.41 o
   2  20   0       22.35       24.53     23.09 o
   4  20   0      167.47      165.26     40.61 o
   6  20   0       54.63       -6.08     30.67 o
   8  20   0      129.61       85.33     54.39 o
  10  20   0      165.00      375.10     98.06 o
   2  21   0       55.02       24.73     21.35 o
   4  21   0      348.67      249.67     52.41 o
   6  21   0      165.31      194.29     70.18 o
   8  21   0      329.05      390.07    105.20 o
   0  22   0      201.54      288.88     73.20 o
   2  22   0      100.39      173.14     46.48 o
   4  22   0       40.01       55.12     35.57 o
   6  22   0      163.04      305.20     59.38 o
   2  23   0        0.48       40.45     82.20 o
   4  23   0        2.13       79.19     39.36 o
   0  24   0     1508.41     1384.17    146.19 o
   2  24   0      232.99      145.49     37.14 o
   2   0   1    16076.55    17141.38    141.37 o
   3   0   1    74577.18    76412.33    928.94 o
   4   0   1    23091.15    23707.71    182.34 o
   5   0   1    11953.37    11861.05    204.99 o
   6   0   1     1739.39     2243.69     52.59 o
   7   0   1    15449.29    15867.79    237.10 o
   8   0   1    10237.65     9389.25    383.46 o
   9   0   1    13280.23    13091.49    231.81 o
  10   0   1     2195.52     1905.41    101.31 o
  11   0   1     1311.16     1219.20     83.56 o
  12   0   1      167.80      167.69     36.12 o
  13   0   1     2117.68     2451.12    125.50 o
  14   0   1     1784.02     2058.32    147.01 o
  15   0   1     1306.67     1577.43    158.91 o
  16   0   1      261.35      348.56     83.41 o
  17   0   1        4.58        7.13     47.37 o
   2   1   1     1040.91     1002.49     18.77 o
   3   1   1     3006.26     3307.24     45.25 o
   4   1   1     1909.88     2005.44     31.09 o
   5   1   1       94.67       95.23      8.85 o
   6   1   1      149.19      201.98     13.04 o
   7   1   1     2261.07     2119.43     54.54 o
   8   1   1       42.24       15.00      9.59 o
   9   1   1     3923.60     4083.18    143.26 o
  10   1   1     2288.45     2249.92     74.38 o
  11   1   1      832.64      838.36     48.42 o
  12   1   1        6.19       13.47     16.38 o
  13   1   1      636.71      692.62     59.25 o
  14   1   1       89.13      131.46     30.25 o
  15   1   1     1793.33     1999.50    100.02 o
  16   1   1     1037.04      961.93     92.54 o
  17   1   1      521.27      594.20     63.10 o
   1   2   1      343.46      361.66     20.89 o
   2   2   1      413.89      449.84     16.52 o
   3   2   1      268.23      239.51     10.96 o
   4   2   1      814.37      877.83     20.22 o
   5   2   1     2224.75     2355.45     36.50 o
   6   2   1     1489.46     1685.08     35.36 o
   7   2   1     4821.56     4493.77     76.32 o
   8   2   1     2026.53     1700.47     72.84 o
   9   2   1        1.36       11.18     13.86 o
  10   2   1        0.07       14.96     17.67 o
  11   2   1     1932.69     1812.93     82.95 o
  12   2   1     2059.07     1930.87     89.22 o
  13   2   1     4161.71     4278.86    135.65 o
  14   2   1      555.94      595.56     55.31 o
  15   2   1      182.62      221.79     33.18 o
  16   2   1       12.88       38.89     25.61 o
  17   2   1     1290.81     1257.60     88.11 o
   0   3   1     5645.44     6571.14     67.95 o
   1   3   1    42358.00    45830.92    561.57 o
   2   3   1    15460.07    17108.36    163.02 o
   3   3   1       13.38       15.35      5.07 o
   4   3   1     9157.40     9307.02     74.24 o
   5   3   1    48207.60    49601.17    239.55 o
   6   3   1    16265.67    16214.55    111.57 o
   7   3   1     6460.97     6013.26     68.16 o
   8   3   1      518.21      528.05     27.91 o
   9   3   1       19.81       18.66     13.19 o
  10   3   1     3097.62     3187.94     85.50 o
  11   3   1     6534.36     6732.72    282.34 o
  12   3   1     2336.74     2304.07    109.98 o
  13   3   1     1144.01     1381.05     66.93 o
  14   3   1       58.36       41.49     22.90 o
  15   3   1       70.21      108.31     29.49 o
  16   3   1      781.73      835.35     60.32 o
  17   3   1      841.45      958.46     79.20 o
   1   4   1     2861.15     2999.42     47.52 o
   2   4   1      187.68      201.34     15.03 o
   3   4   1     1820.41     1810.65     35.34 o
   4   4   1      126.47       93.32      8.52 o
   5   4   1     2619.18     2767.77     60.42 o
   6   4   1      904.59      878.04     22.99 o
   7   4   1     1046.81      995.31     27.37 o
   8   4   1       18.23       17.51     10.88 o
   9   4   1      785.75      767.40     35.06 o
  10   4   1       53.47       68.30     13.91 o
  11   4   1     1410.27     1455.22     61.95 o
  12   4   1      905.95      922.47     51.44 o
  13   4   1     1516.06     1615.16     70.97 o
  14   4   1       67.98       55.98     18.78 o
  15   4   1       14.72       47.37     22.86 o
  16   4   1       17.87       54.96     25.90 o
  17   4   1      791.86      801.91     73.19 o
   0   5   1    14106.61    15160.57    166.65 o
   1   5   1      750.01      746.38     18.33 o
   2   5   1      689.44      625.49     22.42 o
   3   5   1     2488.45     2757.65     60.17 o
   4   5   1     3409.22     3321.61     51.76 o
   5   5   1     2378.06     2177.82     66.18 o
   6   5   1      180.82      213.16     12.02 o
   7   5   1      311.18      322.91     15.46 o
   8   5   1        9.52        9.54      7.46 o
   9   5   1     4923.71     4665.73     79.23 o
  10   5   1     3306.83     3348.05     74.61 o
  11   5   1     2377.95     2340.58     76.69 o
  12   5   1      256.03      260.69     27.98 o
  13   5   1      347.28      344.77     35.93 o
  14   5   1      142.90      169.03     26.24 o
  15   5   1     2275.34     2239.50     88.91 o
  16   5   1     1444.92     1393.21    118.87 o
  17   5   1      820.04      842.50     95.05 o
   1   6   1     1851.31     2158.01     28.21 o
   2   6   1    10138.76    10543.45    104.72 o
   3   6   1    43195.02    46044.55    440.63 o
   4   6   1    13170.50    12715.10    169.24 o
   5   6   1     9083.37     8682.55    313.74 o
   6   6   1      906.38      792.89     28.60 o
   7   6   1     8053.29     8247.62     90.75 o
   8   6   1     5673.34     5264.37     67.90 o
   9   6   1     7886.55     7336.96    105.47 o
  10   6   1     1202.21     1225.42     43.38 o
  11   6   1     1035.48     1011.62     42.45 o
  12   6   1       40.56       23.14     17.43 o
  13   6   1     1083.50     1068.03     57.20 o
  14   6   1     1020.48      942.98     56.26 o
  15   6   1      778.62      867.75     68.57 o
  16   6   1      182.71      269.20     61.77 o
  17   6   1        1.17      130.91     56.34 o
   0   7   1      172.73      156.42     13.21 o
   1   7   1     3065.41     2903.86     63.32 o
   2   7   1      811.30      800.72     17.28 o
   3   7   1      715.12      785.26     31.11 o
   4   7   1        9.81       26.06      9.24 o
   5   7   1     1010.44      918.50     38.63 o
   6   7   1     1033.25     1026.27     39.76 o
   7   7   1     3211.33     2810.00     99.43 o
   8   7   1       41.35       44.83     11.46 o
   9   7   1      994.41      976.98     34.55 o
  10   7   1      411.84      387.69     25.76 o
  11   7   1        9.07       10.16     17.90 o
  12   7   1      188.23      125.24     26.28 o
  13   7   1      537.46      523.51     49.60 o
  14   7   1        4.35      -21.68     59.16 o
  15   7   1      431.31      466.03     74.85 o
  16   7   1      241.96      223.44     57.41 o
  17   7   1       72.75      147.29     52.97 o
   1   8   1      145.06      134.72      8.31 o
   2   8   1     1460.70     1343.42     25.11 o
   3   8   1     1559.87     1465.09     47.10 o
   4   8   1     1184.97     1179.73     55.44 o
   5   8   1      928.51      800.49     30.46 o
   6   8   1     1078.71     1003.47     52.49 o
   7   8   1     4149.40     3930.63    117.40 o
   8   8   1     2802.99     2429.90     74.36 o
   9   8   1      240.54      219.84     17.81 o
  10   8   1        8.66       -0.57     11.89 o
  11   8   1      959.35      897.84     42.57 o
  12   8   1     1497.16     1289.74     53.91 o
  13   8   1     3525.28     3410.78    118.34 o
  14   8   1      599.10      586.43     87.79 o
  15   8   1      224.25      265.50    139.57 o
  16   8   1        3.35        9.99     35.77 o
   0   9   1     1710.22     1858.27     51.64 o
   1   9   1    15879.69    16069.89    182.40 o
   2   9   1     4981.86     5377.85    145.92 o
   3   9   1       36.70       34.83     11.20 o
   4   9   1     1993.08     2178.69     94.01 o
   5   9   1    15763.35    14814.13    177.44 o
   6   9   1     5675.07     5707.84    126.62 o
   7   9   1     2370.59     2251.04     67.23 o
   8   9   1      324.97      346.58     28.69 o
   9   9   1      167.99      198.27     16.03 o
  10   9   1      881.24      786.76     36.47 o
  11   9   1     2015.38     1856.99     74.24 o
  12   9   1      794.35      675.27     74.79 o
  13   9   1      412.10      474.92     66.63 o
  14   9   1       51.49       73.31     41.39 o
  15   9   1      161.61      143.69     41.29 o
  16   9   1      249.76      203.99     57.17 o
   1  10   1     2224.79     2404.37     35.84 o
   2  10   1      847.59      723.03     28.53 o
   3  10   1     3377.05     3298.01     92.65 o
   4  10   1      783.96      767.21     59.54 o
   5  10   1     1384.21     1289.27     36.67 o
   6  10   1      169.09      135.57     13.06 o
   7  10   1        2.22        0.86     11.84 o
   8  10   1      406.58      364.75     28.36 o
   9  10   1     1423.65     1335.55     54.06 o
  10  10   1       87.17       83.43     19.35 o
  11  10   1      393.97      320.99     39.18 o
  12  10   1      130.64      129.82     40.10 o
  13  10   1      103.55       50.97     30.62 o
  14  10   1       22.60       17.25     28.16 o
  15  10   1       11.90      -32.69     34.45 o
  16  10   1       12.76       42.63     39.34 o
   0  11   1     5889.90     6396.83    123.77 o
   1  11   1      589.61      563.74     18.97 o
   2  11   1      233.61      206.71     21.25 o
   3  11   1      803.10      852.38     32.49 o
   4  11   1     1215.67     1348.45    166.39 o
   5  11   1     1563.51     1562.92     54.96 o
   6  11   1      256.21      254.93     15.50 o
   7  11   1        5.81       13.87     10.19 o
   8  11   1        7.21       16.60     13.64 o
   9  11   1     2130.88     2056.16     88.13 o
  10  11   1     1620.15     1502.57     78.03 o
  11  11   1     1370.51     1321.03     76.94 o
  12  11   1      216.88      229.23     45.95 o
  13  11   1       96.98       67.99     69.98 o
  14  11   1       56.86       89.33     49.09 o
  15  11   1      994.84      964.17     99.38 o
   1  12   1      733.10      899.02     30.37 o
   2  12   1     1917.51     1834.39     41.11 o
   3  12   1     9492.38     9947.08    170.17 o
   4  12   1     2884.80     2920.75    120.13 o
   5  12   1     2827.30     2826.44     74.50 o
   6  12   1      126.14       66.20      9.12 o
   7  12   1     1464.11     1280.00     70.94 o
   8  12   1     1091.86      956.52     59.58 o
   9  12   1     1533.70     1379.20     73.48 o
  10  12   1      187.86      214.90     33.68 o
  11  12   1      443.09      426.34     50.17 o
  12  12   1        9.29      -19.32     25.21 o
  13  12   1      129.19      141.28     43.47 o
  14  12   1      195.94      161.82     48.05 o
  15  12   1      169.73      188.79     52.58 o
   0  13   1      869.26      968.21     37.93 o
   1  13   1     2171.75     2239.15     44.88 o
   2  13   1      345.14      323.73     18.04 o
   3  13   1       70.22       81.19     10.89 o
   4  13   1      100.26      117.85     21.97 o
   5  13   1     1207.47     1226.55     96.06 o
   6  13   1      888.59      805.48     51.59 o
   7  13   1     1616.20     1464.31    122.23 o
   8  13   1       16.60       -1.40     10.53 o
   9  13   1       71.28       99.97     26.70 o
  10  13   1        6.22        6.15     17.61 o
  11  13   1      226.91      229.58     34.89 o
  12  13   1      286.69      216.15     43.87 o
  13  13   1      203.68      217.47     51.87 o
  14  13   1       13.86        2.84     34.60 o
  15  13   1       22.75       29.60     32.57 o
   1  14   1       87.18       98.91     12.92 o
   2  14   1      426.95      376.35     19.87 o
   3  14   1      502.78      494.30     20.53 o
   4  14   1      395.53      375.00     31.55 o
   5  14   1      208.43      245.17     45.32 o
   6  14   1      256.42      259.95     26.75 o
   7  14   1     1106.11     1072.23     65.59 o
   8  14   1      952.66      969.31     63.29 o
   9  14   1       96.00      125.73     28.41 o
  10  14   1        1.38       27.22     22.43 o
  11  14   1      167.89      154.10     42.31 o
  12  14   1      389.22      469.60     68.36 o
  13  14   1     1108.64     1158.10    108.10 o
  14  14   1      184.37      204.41     55.21 o
   0  15   1      101.07       77.21     15.72 o
   1  15   1     1975.89     1932.75     45.90 o
   2  15   1      737.65      817.66     29.07 o
   3  15   1       29.11       10.88     11.94 o
   4  15   1      170.51      179.78     22.84 o
   5  15   1     2067.95     2252.20     91.49 o
   6  15   1      726.15      759.59     66.80 o
   7  15   1      219.80      195.29     30.61 o
   8  15   1       56.39       59.06     22.46 o
   9  15   1      150.00      117.83     24.22 o
  10  15   1       59.68        6.17     29.29 o
  11  15   1      204.31      242.54     52.75 o
  12  15   1       80.28      119.86     47.69 o
  13  15   1       38.17      111.11     58.82 o
  14  15   1       26.17       36.63     79.94 o
   1  16   1      804.90      881.52     32.90 o
   2  16   1      422.92      442.78     22.92 o
   3  16   1     1349.11     1380.85     37.64 o
   4  16   1      338.34      329.73     24.46 o
   5  16   1      295.76      351.71     39.09 o
   6  16   1       15.03      -16.16     49.38 o
   7  16   1       58.50       69.85     23.75 o
   8  16   1      331.99      286.08     39.01 o
   9  16   1      629.33      748.78     85.01 o
  10  16   1       28.30      -36.19     36.19 o
  11  16   1       48.04       28.15     31.02 o
  12  16   1        6.85       16.02     61.18 o
  13  16   1        0.84       15.87     59.20 o
   0  17   1     1420.41     1492.59     63.41 o
   1  17   1       94.22      105.57     13.99 o
   2  17   1      108.33       96.30     14.73 o
   3  17   1      146.92      143.66     18.75 o
   4  17   1      181.86      185.43     20.12 o
   5  17   1      217.10      100.77     33.20 o
   6  17   1       23.39        9.92     25.23 o
   7  17   1        0.10       -4.50     21.10 o
   8  17   1       11.90       -6.05     23.92 o
   9  17   1      345.71      318.13     61.23 o
  10  17   1      298.52      349.28     60.58 o
  11  17   1      249.38      326.82     62.93 o
  12  17   1       38.24      -12.47     42.16 o
   1  18   1      478.63      496.26     29.59 o
   2  18   1       71.15       44.24     13.65 o
   3  18   1      946.27      867.95     42.84 o
   4  18   1      287.85      225.41     30.54 o
   5  18   1      386.65      278.18     38.36 o
   6  18   1        6.55       13.70     27.47 o
   7  18   1      145.24       66.48     34.83 o
   8  18   1       79.14       56.30     34.84 o
   9  18   1       67.09       42.09     38.59 o
  10  18   1        2.14       -6.79     49.06 o
  11  18   1       92.57      143.01     44.13 o
   0  19   1      281.79      321.05     32.96 o
   1  19   1      450.50      480.79     32.62 o
   2  19   1       60.69       61.74     13.90 o
   3  19   1        9.01        3.11     14.68 o
   4  19   1       49.02       20.60     17.52 o
   5  19   1      305.18      258.81     47.23 o
   6  19   1      222.48      137.51     23.39 o
   7  19   1      360.62      334.02     74.64 o
   8  19   1        1.00        0.47     30.01 o
   9  19   1        1.09      -33.07     33.07 o
  10  19   1        0.38      -39.43     72.87 o
  11  19   1      104.55       68.50     43.02 o
   1  20   1        6.14       28.98     15.30 o
   2  20   1       16.70       15.85     13.54 o
   3  20   1       44.94       44.15     16.80 o
   4  20   1       60.61       34.46     18.90 o
   5  20   1       31.76       29.94     25.71 o
   6  20   1       19.32      -13.87     23.39 o
   7  20   1       99.68       20.19     26.55 o
   8  20   1      126.46      161.24     56.75 o
   9  20   1        3.74      -38.06     38.06 o
  10  20   1        0.37       49.95     95.94 o
   0  21   1       10.16       12.00     25.16 o
   1  21   1       87.19       77.79     20.29 o
   2  21   1       66.43       61.83     20.43 o
   3  21   1        7.39        9.92     18.05 o
   4  21   1        2.40       17.18     20.33 o
   5  21   1      134.20       47.67     20.24 o
   6  21   1       40.71       -0.73     20.60 o
   7  21   1        2.13      -11.56     26.05 o
   8  21   1        2.31      -15.67     25.61 o
   1  22   1      143.66      179.67     29.76 o
   2  22   1       57.85       71.86     23.52 o
   3  22   1      182.15      229.77     33.74 o
   4  22   1       45.93       48.65     23.87 o
   5  22   1       22.98       -1.67     20.69 o
   6  22   1        3.48       37.67     22.29 o
   7  22   1        8.79       -6.06     22.44 o
   0  23   1      244.19      240.48     45.39 o
   1  23   1        4.88       62.48     22.25 o
   2  23   1       51.20       65.17     29.63 o
   3  23   1       16.78       47.62     25.92 o
   4  23   1        7.73       46.45     28.46 o
   5  23   1        5.03       41.94     33.08 o
   1  24   1      197.52      138.15     29.59 o
   2  24   1        0.57       -9.97     39.57 o
   0   0   2    21007.82    21898.13    190.13 o
   1   0   2    93617.47    95688.12    262.34 o
   2   0   2     8799.51     8849.10     88.85 o
   3   0   2        4.31       46.07     16.79 o
   4   0   2     2791.18     3123.07     77.38 o
   5   0   2    50764.32    51926.94    415.63 o
   6   0   2     8738.91     8819.00    183.74 o
   7   0   2    36900.65    37591.94    315.78 o
   8   0   2     3389.36     3352.63    114.84 o
   9   0   2        7.26      -10.77     19.84 o
  10   0   2      281.53      262.58     41.48 o
  11   0   2    21284.36    20433.87    333.71 o
  12   0   2      471.58      444.24     73.10 o
  13   0   2     1643.07     1605.30    106.70 o
  14   0   2      479.45      506.95     86.29 o
  15   0   2      183.33      209.20     51.07 o
  16   0   2      183.27      193.29     44.93 o
  17   0   2      871.67     1015.40    115.08 o
   1   1   2      968.99     1080.66     21.04 o
   2   1   2       23.24       43.79      6.59 o
   3   1   2      196.42      218.06     11.95 o
   4   1   2    10254.27    10893.53    141.52 o
   5   1   2     1672.53     1836.34     55.94 o
   6   1   2      485.64      479.22     24.82 o
   7   1   2     4271.22     4372.10     81.29 o
   8   1   2      225.03      224.79     20.49 o
   9   1   2      413.78      398.50     31.61 o
  10   1   2      159.02      131.68     29.90 o
  11   1   2     2193.13     2110.72     78.69 o
  12   1   2     2837.84     2691.75     89.71 o
  13   1   2     3411.07     3208.57    102.80 o
  14   1   2       61.07       82.60     24.38 o
  15   1   2      109.85      134.96     43.11 o
  16   1   2      248.26      219.28     36.96 o
  17   1   2      441.99      574.58     57.81 o
   0   2   2     6014.20     6493.53     95.26 o
   1   2   2      650.52      634.25     18.41 o
   2   2   2      576.43      614.15     19.26 o
   3   2   2     1028.28     1044.53     30.13 o
   4   2   2        1.96       13.33      6.74 o
   5   2   2     5355.94     5499.61    108.30 o
   6   2   2      249.10      291.13     21.47 o
   7   2   2        1.23       23.19     11.33 o
   8   2   2     2440.57     2451.67     71.24 o
   9   2   2     5566.26     5663.75    116.90 o
  10   2   2     2009.52     1927.80     80.64 o
  11   2   2     4273.09     4176.80    122.18 o
  12   2   2      951.28      909.53     60.40 o
  13   2   2      174.04      225.86     45.55 o
  14   2   2      201.59      178.68     30.26 o
  15   2   2     2556.46     2449.60    101.74 o
  16   2   2      607.15      605.90     52.35 o
  17   2   2     1323.65     1439.49     82.13 o
   1   3   2    31514.20    33893.63    332.93 o
   2   3   2    15453.69    16157.31    140.33 o
   3   3   2   126301.02   129229.40   1199.63 o
   4   3   2     6877.06     6924.32     94.44 o
   5   3   2     4459.50     4124.98     80.15 o
   6   3   2      564.64      652.29     33.42 o
   7   3   2     9624.22     9439.68    201.85 o
   8   3   2     1401.07     1415.11     53.50 o
   9   3   2    18174.01    17812.49    200.25 o
  10   3   2     3239.68     3179.33    140.16 o
  11   3   2     5053.10     5251.08    135.15 o
  12   3   2      564.95      531.89     57.65 o
  13   3   2     4852.52     4909.27    141.28 o
  14   3   2      731.77      661.91     56.47 o
  15   3   2     2273.89     2427.05    156.34 o
  16   3   2       13.92       71.90     26.75 o
  17   3   2       16.97       83.91     35.37 o
   0   4   2     7323.79     7557.58    115.95 o
   1   4   2      748.25      723.48     17.16 o
   2   4   2      616.18      607.88     20.98 o
   3   4   2      419.16      409.69     26.91 o
   4   4   2        9.62       19.71      9.88 o
   5   4   2      229.80      286.59     25.67 o
   6   4   2      990.05      990.61     45.77 o
   7   4   2      759.20      728.58     35.04 o
   8   4   2     2009.48     1941.01     48.28 o
   9   4   2     2411.63     2598.66     59.67 o
  10   4   2     1077.08     1083.59     41.27 o
  11   4   2      968.39      980.09     46.05 o
  12   4   2     1105.61     1088.68     65.09 o
  13   4   2      316.47      326.20     43.08 o
  14   4   2       88.42       73.45     25.26 o
  15   4   2     1089.56     1037.86     74.31 o
  16   4   2      387.18      394.27     76.21 o
  17   4   2      492.93      512.18     60.15 o
   1   5   2     2091.54     2040.76     34.23 o
   2   5   2        6.02       12.72      5.27 o
   3   5   2     3716.34     3525.26     64.20 o
   4   5   2     6170.35     6268.30    299.30 o
   5   5   2      615.41      562.52     41.51 o
   6   5   2      513.62      435.21     23.33 o
   7   5   2     7665.22     7260.35    116.15 o
   8   5   2       19.08       21.68      8.47 o
   9   5   2     1741.46     1681.21     45.89 o
  10   5   2      134.64      104.47     17.78 o
  11   5   2     2019.54     2069.14     67.86 o
  12   5   2     2409.75     2396.10     83.04 o
  13   5   2     4951.46     4901.26    130.13 o
  14   5   2      136.19      166.30     32.33 o
  15   5   2      342.99      383.84     60.00 o
  16   5   2      222.36      169.76     45.00 o
  17   5   2      606.96      414.10    103.26 o
   0   6   2    10710.71    11277.88    133.89 o
   1   6   2    47170.32    48088.54    393.39 o
   2   6   2     4050.16     4179.05     71.49 o
   3   6   2        9.73       43.85     11.73 o
   4   6   2     1672.48     1696.62     89.01 o
   5   6   2    27466.77    27971.71    420.72 o
   6   6   2     4863.20     4736.08     80.41 o
   7   6   2    21464.02    21169.57    340.70 o
   8   6   2     1966.00     1912.48     87.19 o
   9   6   2       25.71       25.71      8.62 o
  10   6   2      163.48      166.62     21.90 o
  11   6   2    13316.99    13074.79    165.73 o
  12   6   2      277.26      282.81     33.41 o
  13   6   2      986.07      972.55     57.48 o
  14   6   2      353.80      340.00     43.34 o
  15   6   2       53.33       27.07     43.49 o
  16   6   2      160.49       80.24     78.06 o
   1   7   2       40.26       45.20      8.57 o
   2   7   2      613.39      553.11     21.49 o
   3   7   2     1832.16     1713.07     48.16 o
   4   7   2     6109.38     6554.32    219.86 o
   5   7   2     1432.23     1459.17     54.58 o
   6   7   2      113.92       86.90     13.34 o
   7   7   2      202.42      201.75     22.01 o
   8   7   2      377.94      445.35     29.67 o
   9   7   2      145.36      165.88     35.13 o
  10   7   2       77.48       71.86     13.02 o
  11   7   2     1051.56     1149.68     59.28 o
  12   7   2     1638.47     1550.04     68.19 o
  13   7   2      606.09      575.39     54.79 o
  14   7   2        0.77      -23.94     23.94 o
  15   7   2        5.31       18.46     27.87 o
  16   7   2      134.47      140.43     69.34 o
   0   8   2      841.62      934.34     38.26 o
   1   8   2     2070.19     1938.98     45.10 o
   2   8   2      535.55      562.11     26.49 o
   3   8   2      806.55      774.91     41.04 o
   4   8   2       19.72       10.68     31.35 o
   5   8   2     5747.97     5147.33    259.25 o
   6   8   2       44.32       26.80      6.61 o
   7   8   2      118.24       85.48     12.85 o
   8   8   2     1455.50     1326.41     47.81 o
   9   8   2     4042.10     3926.06    107.42 o
  10   8   2     1365.29     1321.60     54.93 o
  11   8   2     3948.18     3774.70     97.24 o
  12   8   2      499.95      426.84     47.50 o
  13   8   2       55.62       30.97     47.81 o
  14   8   2      125.02       72.35     44.61 o
  15   8   2     1953.78     1801.69    158.04 o
  16   8   2      404.17      363.47     95.68 o
   1   9   2     7899.76     7743.67     65.60 o
   2   9   2     4015.40     4346.55     99.98 o
   3   9   2    37369.46    38241.14    304.55 o
   4   9   2     1892.10     2158.35     62.78 o
   5   9   2     1333.67     1214.29     56.09 o
   6   9   2      328.60      338.02     30.67 o
   7   9   2     2726.74     2905.58    100.47 o
   8   9   2      494.60      305.92     71.45 o
   9   9   2     6271.39     5908.88    151.85 o
  10   9   2     1430.67     1238.86     84.31 o
  11   9   2     2801.17     2826.46    114.95 o
  12   9   2      360.23      285.91     36.23 o
  13   9   2     1724.22     1647.08    117.42 o
  14   9   2      373.68      391.77     62.55 o
  15   9   2      851.14      911.32     97.62 o
  16   9   2        4.54       17.56     36.99 o
   0  10   2     3048.61     2633.62     58.64 o
   1  10   2     2323.58     2344.40     44.50 o
   2  10   2      414.48      358.74     20.30 o
   3  10   2       29.61       38.76      9.67 o
   4  10   2       18.31       25.20     16.89 o
   5  10   2      738.13      757.93     44.52 o
   6  10   2      931.98      831.64     42.74 o
   7  10   2     1161.42     1154.45     66.36 o
   8  10   2      756.04      654.80     50.41 o
   9  10   2      290.28      334.83     43.44 o
  10  10   2      270.09      286.31     37.17 o
  11  10   2        0.69       27.71     23.49 o
  12  10   2      687.06      590.12     56.43 o
  13  10   2      266.71      260.28     48.70 o
  14  10   2        7.22       75.28     31.21 o
  15  10   2      126.67       65.74     37.12 o
   1  11   2      689.82      679.12     24.59 o
   2  11   2       11.29        6.78      7.50 o
   3  11   2     2270.42     2452.14     81.32 o
   4  11   2     1544.47     1419.06     69.26 o
   5  11   2       74.93       66.25     24.82 o
   6  11   2      156.04      197.01     22.87 o
   7  11   2     3732.72     3804.56    119.88 o
   8  11   2        1.13       21.78     16.44 o
   9  11   2     1018.47     1052.43     69.25 o
  10  11   2       45.13       61.11     28.01 o
  11  11   2      796.86      669.30     60.57 o
  12  11   2      945.08      870.10     66.74 o
  13  11   2     2377.41     2101.30    105.66 o
  14  11   2       79.26       47.58     58.29 o
  15  11   2      206.73      238.79     59.74 o
   0  12   2     2392.25     2509.18    111.03 o
   1  12   2     8720.90     9124.03    122.57 o
   2  12   2      725.86      778.82     26.03 o
   3  12   2        6.69       36.99     14.00 o
   4  12   2      353.14      386.31     39.57 o
   5  12   2     4699.06     4278.34    157.90 o
   6  12   2     1045.71      981.39     52.76 o
   7  12   2     5197.69     4685.69    269.24 o
   8  12   2      588.12      584.66     51.96 o
   9  12   2      127.88      108.54     36.28 o
  10  12   2       24.79       33.29     28.41 o
  11  12   2     3518.17     3465.64    127.54 o
  12  12   2       60.20       47.24     29.03 o
  13  12   2      185.31      100.38     30.83 o
  14  12   2      136.73      143.17     62.27 o
  15  12   2        4.89        7.88     74.34 o
   1  13   2      240.77      301.19     18.10 o
   2  13   2      388.12      402.41     20.41 o
   3  13   2     2190.64     2176.35     69.68 o
   4  13   2     1801.86     1713.73     98.22 o
   5  13   2      589.21      167.52    193.96 o
   6  13   2        9.37        4.46     12.63 o
   7  13   2       91.58       84.73     24.47 o
   8  13   2      244.72      255.81     37.14 o
   9  13   2      431.56      415.28     43.96 o
  10  13   2        8.45       53.99     28.45 o
  11  13   2      251.18      231.70     38.98 o
  12  13   2      517.87      501.51     53.50 o
  13  13   2        6.15       34.94     29.78 o
  14  13   2        8.42       -5.08     39.65 o
   0  14   2       65.93       54.50     13.61 o
   1  14   2      613.63      632.65     26.04 o
   2  14   2      203.68      237.77     16.82 o
   3  14   2      216.44      233.14     23.16 o
   4  14   2        0.76       16.83     19.52 o
   5  14   2     1561.89     1825.71    110.84 o
   6  14   2        4.83       -1.79     27.78 o
   7  14   2       43.38       58.56     39.76 o
   8  14   2      371.46      279.55     41.58 o
   9  14   2     1057.56     1031.90     70.10 o
  10  14   2      405.41      416.02     50.05 o
  11  14   2     1182.66     1120.23     75.85 o
  12  14   2      186.76      157.62     89.06 o
  13  14   2       16.09        5.97     69.57 o
  14  14   2       19.99       42.37     36.50 o
   1  15   2      864.40      855.07     29.89 o
   2  15   2      602.45      643.43     29.36 o
   3  15   2     5285.03     5217.15    157.42 o
   4  15   2      264.86      218.37     29.68 o
   5  15   2      115.80       78.78     31.21 o
   6  15   2      140.28       94.53     31.96 o
   7  15   2      161.22      138.20     28.64 o
   8  15   2       68.60       52.93     23.46 o
   9  15   2      687.49      648.33     57.32 o
  10  15   2      295.42      318.73     44.62 o
  11  15   2      931.62      972.87     98.34 o
  12  15   2      153.05       77.77     74.89 o
  13  15   2      229.59      250.21    102.69 o
   0  16   2      654.57      601.51     35.65 o
   1  16   2     1054.74     1151.29     37.59 o
   2  16   2       86.98      103.23     13.66 o
   3  16   2        0.13        8.73     18.49 o
   4  16   2        7.71        3.43     14.33 o
   5  16   2      646.06      681.78     75.25 o
   6  16   2      274.49      313.70     90.43 o
   7  16   2      413.64      416.89     47.92 o
   8  16   2      122.37       95.40     29.67 o
   9  16   2        6.30        1.49     22.46 o
  10  16   2       51.62       26.14     26.30 o
  11  16   2       42.86       81.82     41.97 o
  12  16   2      235.26      296.34     85.53 o
   1  17   2       52.72       53.77     11.19 o
   2  17   2        2.04        7.26     17.47 o
   3  17   2      366.68      402.35     28.45 o
   4  17   2      256.74      253.03     25.48 o
   5  17   2        7.65      -13.56     21.73 o
   6  17   2       23.46       41.54     29.49 o
   7  17   2      696.55      741.32     82.72 o
   8  17   2        0.09       10.85     25.57 o
   9  17   2      143.84      119.18     32.61 o
  10  17   2        7.63       -6.28     64.77 o
  11  17   2      136.50      158.69     47.36 o
  12  17   2      163.93      175.16     45.47 o
   0  18   2      377.66      375.02     30.62 o
   1  18   2      795.19      803.47     39.14 o
   2  18   2       68.46       69.87     17.32 o
   3  18   2        1.77        3.46     14.11 o
   4  18   2       34.25       15.31     14.19 o
   5  18   2      206.16      130.35     21.09 o
   6  18   2       96.70       51.79     21.85 o
   7  18   2      643.50      673.29     81.91 o
   8  18   2      114.49      116.99     32.16 o
   9  18   2      121.99      112.22     36.29 o
  10  18   2        0.32      -38.21     54.24 o
  11  18   2      504.30      422.61     71.83 o
   1  19   2       60.54       85.08     16.70 o
   2  19   2       67.59       75.02     19.17 o
   3  19   2      591.30      625.47     47.85 o
   4  19   2      278.97      289.36     30.34 o
   5  19   2      103.80       49.02     35.87 o
   6  19   2        0.28      -24.76     24.76 o
   7  19   2       60.33       -4.86     44.96 o
   8  19   2       60.50       18.91     34.89 o
   9  19   2      126.67      130.36     43.13 o
  10  19   2        4.41       22.32     37.04 o
   0  20   2        4.99       12.94     24.90 o
   1  20   2       37.49       49.40     16.41 o
   2  20   2       48.87       23.56     17.58 o
   3  20   2       19.81       53.57     22.12 o
   4  20   2        6.08        1.49     24.94 o
   5  20   2      133.99      143.45     27.73 o
   6  20   2        0.23       -5.65     21.23 o
   7  20   2        1.46       -2.25     37.12 o
   8  20   2       40.84       25.85     79.65 o
   9  20   2      105.32      156.81    101.59 o
   1  21   2       33.02        2.33     20.43 o
   2  21   2       54.85       48.86     18.75 o
   3  21   2      451.57      431.48     43.23 o
   4  21   2       15.08       50.71     22.70 o
   5  21   2        1.27        4.08     17.87 o
   6  21   2       38.31       -8.12     18.43 o
   7  21   2        0.43      -37.44     37.44 o
   8  21   2        6.96      -31.73     31.73 o
   0  22   2       57.10       99.29     39.82 o
   1  22   2      146.19      156.07     29.80 o
   2  22   2        8.07        5.69     29.47 o
   3  22   2        0.09        9.90     34.90 o
   4  22   2        0.13       25.32     37.82 o
   5  22   2      120.69      142.37     36.08 o
   6  22   2       40.02       26.05     36.39 o
   1  23   2        1.47       28.53     36.15 o
   2  23   2        0.57       74.04     40.70 o
   3  23   2       19.50       59.55     31.07 o
   4  23   2       27.92       50.20     51.13 o
   1   0   3     2023.85     2073.96     59.61 o
   2   0   3    41851.99    42819.54    372.22 o
   3   0   3     4110.06     3749.80     95.04 o
   4   0   3    30159.21    30846.47    555.80 o
   5   0   3      100.24      103.05     32.73 o
   6   0   3      418.51      488.11     50.97 o
   7   0   3     3842.92     3928.54    139.86 o
   8   0   3    20875.19    21482.86    431.01 o
   9   0   3     1059.40     1039.35     62.09 o
  10   0   3     1222.56     1270.18     86.45 o
  11   0   3      373.10      350.02     47.28 o
  12   0   3      619.66      512.44     62.68 o
  13   0   3      529.41      471.62     61.03 o
  14   0   3     3546.30     3614.06    169.08 o
  15   0   3      625.58      414.31     61.96 o
  16   0   3      414.68      646.64     77.82 o
   0   1   3      471.57      440.37     31.05 o
   1   1   3     1660.57     1637.31     33.89 o
   2   1   3     1080.62     1122.16     28.08 o
   3   1   3      282.15      321.88     20.37 o
   4   1   3      392.66      456.45     33.33 o
   5   1   3      913.74      946.44     52.53 o
   6   1   3       67.66      112.54     21.51 o
   7   1   3     2882.16     2990.60     86.63 o
   8   1   3     2887.62     3315.45    107.14 o
   9   1   3        4.20       18.77     14.67 o
  10   1   3     1954.28     2016.85     75.14 o
  11   1   3      895.18      879.90     52.53 o
  12   1   3      210.12      191.71     29.61 o
  13   1   3       50.05       49.98     18.99 o
  14   1   3     2080.74     2086.40     90.77 o
  15   1   3        3.89        8.57     23.11 o
  16   1   3     1300.06     1295.54     77.02 o
   1   2   3     1733.65     1871.66     45.84 o
   2   2   3      616.38      626.45     20.74 o
   3   2   3     9242.93     9547.92    153.86 o
   4   2   3       24.95       29.38     12.61 o
   5   2   3       93.60       69.63     20.08 o
   6   2   3     5672.61     5874.74    136.17 o
   7   2   3      707.40      707.38     44.62 o
   8   2   3     1721.31     1813.50     61.80 o
   9   2   3      700.53      738.61     41.86 o
  10   2   3     1374.66     1415.02     58.53 o
  11   2   3      448.59      431.42     36.47 o
  12   2   3     1938.70     1839.98     79.31 o
  13   2   3       87.17       51.78     18.23 o
  14   2   3     2120.29     2076.61     95.54 o
  15   2   3      335.11      314.37     38.65 o
  16   2   3      202.21      217.54     34.76 o
   0   3   3    67152.61    64917.68    646.61 o
   1   3   3     1655.64     1548.90     43.51 o
   2   3   3      845.67      723.62     21.09 o
   3   3   3      265.96      313.84     24.40 o
   4   3   3      305.67      229.90     25.93 o
   5   3   3     1696.75     1700.65     71.03 o
   6   3   3    41014.37    42549.70    440.97 o
   7   3   3      843.21      830.57     55.42 o
   8   3   3     3309.84     3218.48     81.45 o
   9   3   3      638.40      733.29     41.86 o
  10   3   3     7451.63     7834.85    133.54 o
  11   3   3     2040.74     1804.86     66.82 o
  12   3   3     1908.05     1994.11     80.63 o
  13   3   3       74.52       71.25     21.23 o
  14   3   3      333.01      317.95     40.35 o
  15   3   3      763.37      771.82     57.86 o
  16   3   3      567.56      609.61     63.48 o
   1   4   3      369.79      366.84     18.50 o
   2   4   3      971.71      952.85     30.29 o
   3   4   3     4367.18     4656.14     77.68 o
   4   4   3     1106.41     1101.17     82.25 o
   5   4   3       44.46       -7.95     23.60 o
   6   4   3     2894.61     3236.83    178.01 o
   7   4   3      175.47      174.50     28.85 o
   8   4   3       44.43       59.79     18.29 o
   9   4   3      143.54      155.48     24.21 o
  10   4   3     2534.84     2533.78     75.67 o
  11   4   3      350.66      374.96     30.82 o
  12   4   3      528.73      561.71     43.36 o
  13   4   3        2.49        3.27     18.91 o
  14   4   3      668.00      647.52     53.99 o
  15   4   3      149.01       95.78     31.68 o
  16   4   3      175.23      153.04     37.55 o
   0   5   3      449.72      412.21     23.93 o
   1   5   3     2635.01     2756.26     45.01 o
   2   5   3       58.55       71.08     11.76 o
   3   5   3      117.84      126.21     15.41 o
   4   5   3     2203.07     2141.78     56.60 o
   5   5   3     2023.14     1785.63     54.49 o
   6   5   3      701.69      694.34     59.07 o
   7   5   3     3195.04     3394.05    109.54 o
   8   5   3     2074.83     2196.06     73.64 o
   9   5   3       45.07       49.30     17.41 o
  10   5   3     4099.13     4111.43    112.20 o
  11   5   3     1272.45     1218.09     60.32 o
  12   5   3      647.62      621.97     39.98 o
  13   5   3       80.64       86.39     25.20 o
  14   5   3     2043.81     1992.43    105.00 o
  15   5   3        3.76      -23.13     30.51 o
  16   5   3     1819.92     1744.46    103.56 o
   1   6   3      977.89      922.09     31.50 o
   2   6   3    23011.96    23756.10    237.82 o
   3   6   3     1792.41     1881.40     54.63 o
   4   6   3    18777.60    19307.78    426.26 o
   5   6   3       35.33       75.32     22.59 o
   6   6   3       88.93       96.75     25.12 o
   7   6   3     2211.06     2189.76     98.00 o
   8   6   3    12243.33    13026.80    174.46 o
   9   6   3      570.68      525.26     25.15 o
  10   6   3      633.70      642.01     45.12 o
  11   6   3      261.74      207.72     30.71 o
  12   6   3      723.98      653.94     44.60 o
  13   6   3      286.29      310.65     40.21 o
  14   6   3     2138.68     2189.54    140.69 o
  15   6   3      403.95      389.76     64.84 o
  16   6   3      299.14      299.48     86.34 o
   0   7   3     3361.00     3400.36    247.42 o
   1   7   3      213.16      212.45     11.38 o
   2   7   3     1970.93     1858.71     91.91 o
   3   7   3       56.06       58.42     14.28 o
   4   7   3      206.17      214.81     33.62 o
   5   7   3       15.76       -3.91     33.43 o
   6   7   3     1717.87     1626.56     91.97 o
   7   7   3      766.74      794.37     44.54 o
   8   7   3     1801.80     1939.97     67.92 o
   9   7   3       90.87       95.90     17.37 o
  10   7   3       44.22       68.49     22.93 o
  11   7   3      196.65      180.49     24.40 o
  12   7   3        3.88      -19.20     19.20 o
  13   7   3        3.90      -28.42     28.42 o
  14   7   3      929.82      930.12     97.21 o
  15   7   3       33.42      -42.68     42.68 o
  16   7   3      257.83      227.55     55.67 o
   1   8   3      991.77     1026.35     36.60 o
   2   8   3     1844.37     1859.08     73.78 o
   3   8   3     5427.27     5581.28     89.37 o
   4   8   3      122.58      164.54     18.09 o
   5   8   3      105.74      101.27     15.50 o
   6   8   3     3677.31     4096.02    175.14 o
   7   8   3      651.95      741.15     40.92 o
   8   8   3     2135.90     2211.26     88.32 o
   9   8   3      713.05      719.43     42.31 o
  10   8   3      295.53      279.84     30.80 o
  11   8   3      287.38      309.77     50.90 o
  12   8   3     1641.20     1492.24     88.97 o
  13   8   3      173.93       83.06     27.40 o
  14   8   3     1949.03     1956.48    136.83 o
  15   8   3      272.85      272.22     55.99 o
   0   9   3    24808.38    24069.94    213.66 o
   1   9   3      369.92      463.83     21.42 o
   2   9   3      318.19      330.24     16.42 o
   3   9   3      108.87      132.56     18.66 o
   4   9   3       42.15       52.63     11.47 o
   5   9   3      472.61      454.73     32.81 o
   6   9   3    15226.67    16311.00    289.20 o
   7   9   3      223.92      238.55     24.37 o
   8   9   3     1640.96     1707.36     64.29 o
   9   9   3      264.28      247.53     26.87 o
  10   9   3     2594.89     2523.06    156.32 o
  11   9   3      729.23      605.78     67.87 o
  12   9   3      466.19      392.90     56.18 o
  13   9   3       24.10       29.53     40.23 o
  14   9   3      264.91      248.34     60.68 o
  15   9   3      318.92      265.31     75.36 o
   1  10   3        8.33       21.61     10.53 o
   2  10   3     2794.31     2757.16     84.69 o
   3  10   3      570.84      605.44     35.29 o
   4  10   3     1644.41     1700.34     49.06 o
   5  10   3        1.58       33.10     50.45 o
   6  10   3      557.58      579.29     53.52 o
   7  10   3        0.62        1.40      9.46 o
   8  10   3      346.54      284.92     45.86 o
   9  10   3       10.15      -17.85     26.82 o
  10  10   3     1966.56     1944.83    144.37 o
  11  10   3      143.28      153.09     43.45 o
  12  10   3        5.87      -17.15     27.53 o
  13  10   3       72.23       59.79     30.10 o
  14  10   3       27.28       27.12     78.13 o
  15  10   3       23.99       26.12     37.86 o
   0  11   3      613.17      542.48     43.23 o
   1  11   3     1342.24     1416.83     37.47 o
   2  11   3        7.88        9.80      6.79 o
   3  11   3        5.36        3.57      6.50 o
   4  11   3     1416.70     1367.04    105.09 o
   5  11   3     1070.65      757.11    130.49 o
   6  11   3      654.45      669.76     86.65 o
   7  11   3     1341.75     1481.90     95.13 o
   8  11   3      656.95      580.46     77.14 o
   9  11   3       57.68       26.81     30.77 o
  10  11   3     2150.29     2251.63    137.66 o
  11  11   3      614.98      673.98     83.93 o
  12  11   3      397.82      466.45     66.90 o
  13  11   3       34.36       22.21     31.78 o
  14  11   3      834.82      712.37     81.49 o
   1  12   3      170.89      171.84     14.60 o
   2  12   3     4204.43     4277.05    144.82 o
   3  12   3      199.49      234.86     14.27 o
   4  12   3     4473.57     4631.13    159.57 o
   5  12   3        1.53       -1.45      6.22 o
   6  12   3        0.42       29.29     28.34 o
   7  12   3      473.05      469.39     61.19 o
   8  12   3     2591.71     2723.06    133.09 o
   9  12   3       73.88       86.36     30.21 o
  10  12   3       45.71       73.72     42.38 o
  11  12   3       92.72      123.28     42.38 o
  12  12   3      688.88      677.13     78.95 o
  13  12   3       30.56      -20.04     27.16 o
  14  12   3      489.13      331.35     59.47 o
   0  13   3     2597.24     2869.17    106.98 o
   1  13   3        0.87        2.10      8.50 o
   2  13   3      992.97     1028.46     34.39 o
   3  13   3        9.31        3.46      7.99 o
   4  13   3      495.50      424.66     44.74 o
   5  13   3       70.70       87.83     57.58 o
   6  13   3     1504.41     1610.52    147.89 o
   7  13   3       89.29      121.35     51.41 o
   8  13   3      537.31      559.56     63.16 o
   9  13   3       88.38       79.90     28.14 o
  10  13   3      133.77      137.18     85.53 o
  11  13   3       17.09       62.36     38.32 o
  12  13   3       37.89      138.65     43.69 o
  13  13   3        4.92       22.64     29.70 o
  14  13   3      224.30      225.76     75.89 o
   1  14   3      248.64      261.73     20.72 o
   2  14   3      655.17      640.88     28.67 o
   3  14   3     1448.10     1457.73     58.19 o
   4  14   3       56.74       50.67     21.31 o
   5  14   3       23.29       15.30     83.27 o
   6  14   3      954.80     1039.39    125.23 o
   7  14   3      177.44      313.11     50.46 o
   8  14   3      577.33      654.61     79.11 o
   9  14   3      193.37      204.64     46.72 o
  10  14   3       32.97       -1.52     45.17 o
  11  14   3      110.08      115.65     41.18 o
  12  14   3      420.76      488.32     67.73 o
  13  14   3       73.83       89.72     60.73 o
   0  15   3     3519.46     3420.32    122.13 o
   1  15   3       15.31       18.81     15.12 o
   2  15   3       10.24        5.57     12.90 o
   3  15   3       11.33        3.33     11.56 o
   4  15   3      153.31      151.59     18.68 o
   5  15   3       21.80       -1.93     17.51 o
   6  15   3     2403.46     2483.67    182.66 o
   7  15   3       26.07       50.81     30.16 o
   8  15   3      399.62      394.04     58.26 o
   9  15   3       35.42       38.49     33.45 o
  10  15   3      409.80      327.63     53.52 o
  11  15   3       94.84      104.47     43.59 o
  12  15   3        8.96       77.46     47.44 o
   1  16   3       50.26       73.60     13.69 o
   2  16   3     1274.10     1429.29     53.81 o
   3  16   3       44.85       37.73     24.92 o
   4  16   3      568.18      593.44     36.98 o
   5  16   3        6.49       -0.22     18.43 o
   6  16   3       61.34      100.34     60.88 o
   7  16   3        6.46       42.79     36.93 o
   8  16   3      272.85      307.03     55.95 o
   9  16   3       49.34       62.63     39.47 o
  10  16   3      720.74      765.81     82.85 o
  11  16   3       34.56       91.30     56.48 o
  12  16   3       65.68      -26.16     58.85 o
   0  17   3       76.52       90.13     26.44 o
   1  17   3      225.84      247.18     21.64 o
   2  17   3        6.13       -8.30     14.14 o
   3  17   3        2.46       21.27     17.68 o
   4  17   3      240.19      229.98     23.83 o
   5  17   3      168.42      122.41     38.70 o
   6  17   3       99.73       67.77     21.91 o
   7  17   3      299.64      317.93     59.17 o
   8  17   3       81.81      103.88     37.54 o
   9  17   3       17.61       10.05     28.23 o
  10  17   3      382.79      457.74     67.15 o
  11  17   3      119.12       72.26     54.39 o
   1  18   3       17.65       22.28     13.50 o
   2  18   3      220.47      219.15     24.44 o
   3  18   3        2.33       -7.72     15.87 o
   4  18   3      466.20      383.26     32.32 o
   5  18   3        0.02      -28.30     28.30 o
   6  18   3        1.23      -34.96     55.00 o
   7  18   3       44.91       78.48     40.52 o
   8  18   3      230.83      185.76     47.91 o
   9  18   3        0.37      -22.59     28.65 o
  10  18   3       40.94      -38.07     48.86 o
   0  19   3      590.14      808.95     81.86 o
   1  19   3        4.93       11.66     21.81 o
   2  19   3      196.08      279.42     30.81 o
   3  19   3        0.51       16.01     20.90 o
   4  19   3      147.29      164.38     31.19 o
   5  19   3       49.46       24.42     29.36 o
   6  19   3      368.65      327.71    132.94 o
   7  19   3        7.20       93.07     61.06 o
   8  19   3       88.99       48.23     42.39 o
   9  19   3       29.45      163.71     74.26 o
   1  20   3       29.81       41.59     29.84 o
   2  20   3       74.81       92.17     28.57 o
   3  20   3      196.38      136.31     26.02 o
   4  20   3        1.97        0.66     21.05 o
   5  20   3        0.42      -14.11     26.18 o
   6  20   3      116.73       30.25     40.13 o
   7  20   3       15.93      -25.99     32.21 o
   8  20   3       34.18       72.42     54.52 o
   0  21   3      262.88      193.17     51.49 o
   1  21   3        0.58        5.01     22.01 o
   2  21   3       40.19       27.43     30.30 o
   3  21   3        0.22        6.95     29.34 o
   4  21   3      142.42      152.66     28.99 o
   5  21   3        1.00       39.30     29.25 o
   6  21   3      199.92      172.10     36.56 o
   1  22   3       24.27       24.84     27.06 o
   2  22   3      209.05      253.15     45.70 o
   3  22   3        7.11       36.78     31.96 o
   4  22   3       51.98       17.37     26.56 o
   5  22   3        3.17      -44.67     44.67 o
   0  23   3        0.43       -5.12     45.38 o
   0   0   4    17470.89    17066.64    229.80 o
   1   0   4    26065.36    24904.03    233.94 o
   2   0   4     9265.81     9227.66    172.53 o
   3   0   4      887.96     1069.26     54.27 o
   4   0   4    10256.51    10779.93    188.23 o
   5   0   4     7103.96     6801.30    267.77 o
   6   0   4    15929.76    14881.27    413.85 o
   7   0   4     5410.73     5041.25    255.89 o
   8   0   4     1017.03     1154.48     87.15 o
   9   0   4     4915.13     4895.21    205.90 o
  10   0   4     6293.22     6525.32    245.58 o
  11   0   4     6986.60     7233.18    220.13 o
  12   0   4     4042.44     4407.97    180.05 o
  13   0   4      485.36      483.57     69.40 o
  14   0   4       44.50       49.01     34.12 o
  15   0   4       17.42       -5.49     33.12 o
  16   0   4     1303.36     1427.37    116.41 o
   1   1   4     1113.94     1142.96     29.67 o
   2   1   4     3617.06     3643.37     58.80 o
   3   1   4     1033.92      934.26     37.09 o
   4   1   4     1329.05     1369.67     47.46 o
   5   1   4     4022.71     4274.20    105.17 o
   6   1   4     1100.05     1173.08    112.95 o
   7   1   4      792.26      793.26     58.49 o
   8   1   4     1675.08     1705.00     87.27 o
   9   1   4      833.57      909.08     47.39 o
  10   1   4      108.23      271.24     44.28 o
  11   1   4     2223.96     2442.44     83.01 o
  12   1   4      270.61      313.47     39.96 o
  13   1   4     1015.22     1062.09     65.85 o
  14   1   4      804.44      756.15     58.90 o
  15   1   4       17.91        9.53     24.21 o
  16   1   4       55.79       38.61     26.12 o
   0   2   4     8208.66     7864.91    100.86 o
   1   2   4     2142.67     2243.01     54.71 o
   2   2   4       24.56       44.41     13.65 o
   3   2   4      756.71      775.84     33.48 o
   4   2   4     1000.37      881.53     43.94 o
   5   2   4      271.71      345.77     31.12 o
   6   2   4     3661.30     3627.65    116.24 o
   7   2   4     1627.90     1600.60     81.01 o
   8   2   4      412.95      402.95     46.38 o
   9   2   4     2590.55     2888.51    107.84 o
  10   2   4     5587.00     5776.64    139.51 o
  11   2   4      622.80      667.23     46.17 o
  12   2   4      355.45      420.03     43.48 o
  13   2   4      995.70      980.64     62.79 o
  14   2   4      159.81      208.00     36.01 o
  15   2   4     1476.23     1385.51     78.26 o
  16   2   4      418.22      316.31     48.46 o
   1   3   4      708.86      670.07     31.92 o
   2   3   4    29520.64    29428.73    216.18 o
   3   3   4    30874.73    30148.87    201.06 o
   4   3   4     8638.57     8387.81    176.62 o
   5   3   4     3338.92     2954.40     84.03 o
   6   3   4     1403.21     1598.24     90.13 o
   7   3   4     1421.53     1622.66    100.53 o
   8   3   4     6612.41     6882.14    210.65 o
   9   3   4     4354.37     4384.80    171.99 o
  10   3   4     4737.94     5118.35    131.22 o
  11   3   4     1373.59     1407.16     70.93 o
  12   3   4     1328.77     1488.15     76.74 o
  13   3   4        1.24       30.88     22.60 o
  14   3   4     2776.24     2881.88    110.04 o
  15   3   4      229.30      197.45     40.91 o
  16   3   4       80.31       30.71     27.84 o
   0   4   4     1688.53     1679.86     73.71 o
   1   4   4     3773.01     3570.23     89.92 o
   2   4   4      105.90      114.61     18.28 o
   3   4   4      444.95      445.02     21.49 o
   4   4   4       36.95       42.95     14.98 o
   5   4   4     1254.22     1466.11     72.34 o
   6   4   4      474.44      488.14     51.34 o
   7   4   4     1933.94     2098.68    112.95 o
   8   4   4      373.44      493.88     53.32 o
   9   4   4     1430.58     1656.10    103.36 o
  10   4   4     2368.07     2477.05     92.06 o
  11   4   4      240.10      284.75     36.06 o
  12   4   4       10.26       17.53     29.69 o
  13   4   4      957.84      901.20     71.09 o
  14   4   4       51.76       86.09     30.43 o
  15   4   4      905.72      917.46     98.27 o
   1   5   4      385.88      416.19     28.32 o
   2   5   4     7130.50     7008.81    132.37 o
   3   5   4      190.37      165.68     13.24 o
   4   5   4     2961.34     2994.88     90.22 o
   5   5   4     2703.97     2672.58    117.40 o
   6   5   4     1421.52     1392.40     75.41 o
   7   5   4     1373.42     1335.67     89.88 o
   8   5   4     3523.08     3710.05    128.20 o
   9   5   4      302.33      415.92     41.62 o
  10   5   4      282.57      294.19     38.14 o
  11   5   4     1949.60     2030.26     85.60 o
  12   5   4      514.37      503.46     46.81 o
  13   5   4     1331.57     1257.92     72.73 o
  14   5   4     1495.44     1533.61    129.28 o
  15   5   4        4.15       -0.74     38.31 o
   0   6   4    10302.20    10021.86    382.19 o
   1   6   4    14522.63    14739.31    187.53 o
   2   6   4     5418.84     5505.86    112.86 o
   3   6   4      446.92      452.73     48.00 o
   4   6   4     6112.04     6284.43    191.43 o
   5   6   4     3936.96     3971.24    110.24 o
   6   6   4     9130.75     9717.37    230.92 o
   7   6   4     3347.28     3070.94    140.82 o
   8   6   4      708.93      702.43     44.91 o
   9   6   4     3828.55     3916.32    121.86 o
  10   6   4     3633.94     3899.41    111.10 o
  11   6   4     4819.72     4999.82    129.64 o
  12   6   4     2492.67     2463.53     97.47 o
  13   6   4      305.24      349.22     48.43 o
  14   6   4       20.75       12.80     34.47 o
  15   6   4       22.87       -0.53     36.16 o
   1   7   4     1267.37     1235.99     54.45 o
   2   7   4      168.75      170.85     14.06 o
   3   7   4     1737.26     1642.33     69.18 o
   4   7   4       17.80       13.40     11.61 o
   5   7   4     2823.39     2520.44     80.28 o
   6   7   4      203.36      123.03     31.23 o
   7   7   4       83.49       31.60     32.52 o
   8   7   4       20.76       21.31     24.88 o
   9   7   4     1062.36     1103.53     61.40 o
  10   7   4        0.69       76.06     39.57 o
  11   7   4     1149.91     1257.68     65.90 o
  12   7   4        4.66      -19.51     46.36 o
  13   7   4      254.22      245.72     45.10 o
  14   7   4       59.54       51.67     36.36 o
  15   7   4       32.45       -3.42     69.43 o
   0   8   4     7795.33     7536.34    245.30 o
   1   8   4      702.30      689.67     42.08 o
   2   8   4      132.52      107.62     11.67 o
   3   8   4      414.91      394.07     29.04 o
   4   8   4     1079.84      986.67     69.86 o
   5   8   4       10.33       96.92     36.36 o
   6   8   4     3987.22     4103.02    276.21 o
   7   8   4      639.06      638.72     56.59 o
   8   8   4      260.11      258.31     38.76 o
   9   8   4     1818.57     2007.31     77.13 o
  10   8   4     4566.52     4839.35    122.73 o
  11   8   4      510.14      587.26     61.82 o
  12   8   4      407.56      419.60     52.75 o
  13   8   4      527.31      472.26     57.41 o
  14   8   4      135.43      171.12     41.44 o
  15   8   4      981.97      957.16    104.72 o
   1   9   4      197.74      220.10     27.06 o
   2   9   4     9671.48    10606.04    175.65 o
   3   9   4    11957.49    12125.26    162.16 o
   4   9   4     2947.91     2811.54     98.61 o
   5   9   4     1136.27     1015.97     67.88 o
   6   9   4      407.52      425.23     46.49 o
   7   9   4      431.02      385.59     43.67 o
   8   9   4     2003.00     2091.93     76.60 o
   9   9   4     1601.17     1806.93     71.03 o
  10   9   4     2037.32     2316.82    116.61 o
  11   9   4      736.48      771.44     70.47 o
  12   9   4      414.13      412.29     52.25 o
  13   9   4       16.66        9.89     28.05 o
  14   9   4     1018.08      978.39     84.02 o
   0  10   4        5.53       -4.07     25.66 o
   1  10   4     2516.40     2516.70    138.26 o
   2  10   4      236.37      237.94     25.59 o
   3  10   4      140.51      105.57     21.96 o
   4  10   4      188.04      203.79     21.85 o
   5  10   4     1351.48     1320.87     68.41 o
   6  10   4       88.58      106.77     34.78 o
   7  10   4     1079.49     1193.00     76.50 o
   8  10   4      214.67      215.64     26.24 o
   9  10   4      295.00      386.74     47.63 o
  10  10   4      343.64      328.91     45.91 o
  11  10   4       28.30       20.83     31.49 o
  12  10   4       94.65       67.55     37.61 o
  13  10   4      470.38      430.11     55.80 o
  14  10   4        2.61      -33.61     33.61 o
   1  11   4       80.12       95.29     21.62 o
   2  11   4     3465.73     3492.32    131.71 o
   3  11   4       22.76       33.77     12.57 o
   4  11   4     1566.07     1406.42    103.36 o
   5  11   4      957.49     1159.69    118.11 o
   6  11   4      635.27      669.86     58.45 o
   7  11   4      700.64      765.59     63.29 o
   8  11   4     1848.80     2073.52    114.47 o
   9  11   4       99.09      129.55     35.13 o
  10  11   4      136.27      143.90     32.31 o
  11  11   4      724.08      783.07     70.88 o
  12  11   4      213.46      191.98     39.22 o
  13  11   4      630.84      621.13     67.14 o
  14  11   4      852.23      787.03     76.18 o
   0  12   4     1879.18     1961.71    145.82 o
   1  12   4     3410.58     3701.82    129.49 o
   2  12   4     1246.78     1275.48     56.98 o
   3  12   4      101.84       83.21     12.28 o
   4  12   4     1264.22     1125.08     52.95 o
   5  12   4      728.83      867.69    111.39 o
   6  12   4     1746.16     1948.60     96.24 o
   7  12   4      785.51      890.80     65.56 o
   8  12   4      261.52      285.69     45.28 o
   9  12   4     1915.71     1870.05    101.96 o
  10  12   4      716.87      793.03     69.82 o
  11  12   4     1679.41     1596.31     98.20 o
  12  12   4      596.44      606.75     66.52 o
  13  12   4       68.46       72.74     34.52 o
   1  13   4      618.87      659.32     49.78 o
   2  13   4       97.19      135.19     26.17 o
   3  13   4      877.44      805.42     55.25 o
   4  13   4       93.58      126.94     29.36 o
   5  13   4      888.56      993.56     84.73 o
   6  13   4        6.68       22.83     23.80 o
   7  13   4        0.87      -26.78     26.78 o
   8  13   4      133.24      113.97     31.79 o
   9  13   4      509.27      559.06     60.52 o
  10  13   4       29.46       37.29     30.31 o
  11  13   4      290.41      317.60     51.25 o
  12  13   4       20.71       32.74     28.20 o
  13  13   4       17.84      102.47     36.99 o
   0  14   4     2380.86     2444.91    179.96 o
   1  14   4      175.23      164.43     29.32 o
   2  14   4       19.03        5.35     32.80 o
   3  14   4       95.74      111.06     36.47 o
   4  14   4      234.92      214.70     29.59 o
   5  14   4        1.97       21.21     20.62 o
   6  14   4     1249.28     1474.72    106.09 o
   7  14   4      130.45      147.91     33.99 o
   8  14   4       96.14      121.38     35.12 o
   9  14   4      535.16      545.59     60.50 o
  10  14   4     1502.08     1567.73     98.67 o
  11  14   4      136.08      120.48     35.10 o
  12  14   4       96.92      130.20     53.15 o
   1  15   4        3.72       38.55     26.36 o
   2  15   4     1310.19     1396.73     77.81 o
   3  15   4     2290.74     2455.21    102.07 o
   4  15   4      302.70      275.05     46.46 o
   5  15   4      186.48      233.76     43.62 o
   6  15   4       46.33       21.52     61.17 o
   7  15   4       26.55       -0.06     24.21 o
   8  15   4      128.00       71.23     27.20 o
   9  15   4      237.33      247.89     43.61 o
  10  15   4      398.37      413.84     53.39 o
  11  15   4      222.75      278.64     51.47 o
   0  16   4       99.04      167.36     58.39 o
   1  16   4      653.44      745.88     58.54 o
   2  16   4      140.48      159.45     32.71 o
   3  16   4       31.40       17.80     24.12 o
   4  16   4      159.69      209.46     31.65 o
   5  16   4      504.26      473.10     51.51 o
   6  16   4      193.00      245.70     48.80 o
   7  16   4      239.75      283.25     45.79 o
   8  16   4       83.86       71.96     39.73 o
   9  16   4       21.19      -13.15     27.40 o
  10  16   4       34.48       -3.73     28.21 o
  11  16   4        5.10       52.81     48.33 o
   1  17   4       31.69       34.16     25.18 o
   2  17   4      553.13      670.05     51.54 o
   3  17   4        7.57       21.97     19.74 o
   4  17   4      279.80      290.75     37.79 o
   5  17   4      166.36      219.75     46.54 o
   6  17   4      127.43      137.30     45.15 o
   7  17   4      132.44      104.61     33.65 o
   8  17   4      322.24      342.55     50.44 o
   9  17   4       37.20       31.25     31.86 o
  10  17   4       11.87      -24.37     30.11 o
   0  18   4       78.56       79.35     47.74 o
   1  18   4      449.24      485.11     45.00 o
   2  18   4      133.98      141.04     32.51 o
   3  18   4       23.70       15.29     22.39 o
   4  18   4       93.91      112.24     28.77 o
   5  18   4       41.69       66.44     26.82 o
   6  18   4       93.19       40.78     28.66 o
   7  18   4       61.82      108.83     36.13 o
   8  18   4       59.82       68.54     39.05 o
   9  18   4      613.50      560.31     66.22 o
   1  19   4      126.74      188.16     40.15 o
   2  19   4       71.29      120.58     27.42 o
   3  19   4      135.09      185.72     32.22 o
   4  19   4       45.34       81.34     30.53 o
   5  19   4      149.21      220.60     42.16 o
   6  19   4        0.15      -11.91     30.09 o
   7  19   4        2.01       28.22     29.47 o
   8  19   4       65.06      133.87     42.61 o
   0  20   4      318.76      351.48     67.37 o
   1  20   4       33.53       51.79     25.60 o
   2  20   4        4.82       37.03     29.58 o
   3  20   4       10.12        2.84     33.55 o
   4  20   4        4.07        4.98     23.68 o
   5  20   4        3.98       -4.82     29.49 o
   6  20   4      148.04      140.75     34.63 o
   1  21   4        8.54       34.44     27.22 o
   2  21   4       86.59      153.76     39.47 o
   3  21   4      275.51      261.09     57.78 o
   4  21   4        6.18       14.28     30.77 o
   1   0   5     1982.10     1862.66     50.51 o
   2   0   5        1.39      -26.49     36.24 o
   3   0   5    20564.57    19381.59    507.50 o
   4   0   5      415.70      564.87     93.12 o
   5   0   5     3313.70     3351.22    205.18 o
   6   0   5      745.93      978.82    122.09 o
   7   0   5     7676.44     7784.80    333.34 o
   8   0   5        3.17       35.55     45.70 o
   9   0   5     3989.44     4208.62    262.36 o
  10   0   5       59.24       -2.58     55.31 o
  11   0   5      248.11      148.62     74.94 o
  12   0   5     1123.00     1212.26    131.69 o
  13   0   5     1744.23     1903.35    131.49 o
  14   0   5      527.97      512.94     79.20 o
  15   0   5      585.61      503.78    161.23 o
   0   1   5     5169.85     4954.51     81.16 o
   1   1   5      169.74      159.32     11.32 o
   2   1   5     2202.88     2045.97     69.80 o
   3   1   5      252.40      303.39     30.67 o
   4   1   5      496.13      504.58     37.85 o
   5   1   5      877.35      900.14     81.56 o
   6   1   5     3260.92     3269.69    148.74 o
   7   1   5       87.11      150.78     52.33 o
   8   1   5      761.22      777.82     81.17 o
   9   1   5      658.16      644.44     78.89 o
  10   1   5      255.50      219.23     32.81 o
  11   1   5      779.31      805.51     59.39 o
  12   1   5      640.86      734.90     67.71 o
  13   1   5       30.63       60.15     40.31 o
  14   1   5      442.96      494.12     56.04 o
  15   1   5      684.41      582.68     64.00 o
   1   2   5      495.67      471.15     21.76 o
   2   2   5     2551.49     2365.42     67.01 o
   3   2   5     1290.19     1314.20     63.75 o
   4   2   5     4390.00     4184.99     99.93 o
   5   2   5       81.05       77.56     21.97 o
   6   2   5      458.70      451.24     61.73 o
   7   2   5     2368.41     2296.66    135.13 o
   8   2   5      628.25      597.62     72.71 o
   9   2   5      309.00      293.93     52.58 o
  10   2   5     1890.26     1803.67     87.20 o
  11   2   5      385.99      386.42     63.61 o
  12   2   5      313.04      331.24     38.81 o
  13   2   5     1296.80     1413.84     93.83 o
  14   2   5       88.87      106.80     36.01 o
  15   2   5      181.87       83.16     42.01 o
   0   3   5       12.11       13.02      6.52 o
   1   3   5    11945.21    11323.64    105.84 o
   2   3   5      218.11      280.03     26.78 o
   3   3   5        4.64       25.35     11.55 o
   4   3   5      266.13      286.91     23.90 o
   5   3   5    11868.03    11235.60    303.41 o
   6   3   5       55.52       40.97     26.76 o
   7   3   5     5552.52     5217.46    198.64 o
   8   3   5      431.06      465.92     50.95 o
   9   3   5     1079.33     1170.35     98.12 o
  10   3   5      826.94      954.94     65.51 o
  11   3   5     2460.32     2614.26    121.32 o
  12   3   5       19.50       30.27     24.37 o
  13   3   5      491.89      449.60     48.58 o
  14   3   5      424.12      489.86     75.90 o
   1   4   5        9.73       14.29      8.90 o
   2   4   5     1535.65     1441.95     48.56 o
   3   4   5       17.60       29.65     13.87 o
   4   4   5     3248.57     2996.12     67.76 o
   5   4   5      251.65      271.07     23.83 o
   6   4   5      471.93      463.50     37.57 o
   7   4   5      413.28      506.86     98.98 o
   8   4   5      402.72      494.44     71.01 o
   9   4   5       35.10      120.15     45.65 o
  10   4   5     1330.20     1478.40     78.51 o
  11   4   5      185.90      269.69     39.01 o
  12   4   5      317.98      278.88     36.13 o
  13   4   5      320.78      310.72     41.80 o
  14   4   5       36.63       79.42     50.73 o
   0   5   5     4155.68     4089.71    126.35 o
   1   5   5     1478.30     1532.77     55.64 o
   2   5   5     2116.57     1948.46     63.24 o
   3   5   5      557.08      537.25     37.03 o
   4   5   5      554.99      500.22     26.12 o
   5   5   5     2584.82     2433.15     62.98 o
   6   5   5     3077.89     2832.37     78.82 o
   7   5   5       19.02       37.31     26.54 o
   8   5   5      659.68      818.55     82.16 o
   9   5   5      943.53     1102.69     78.40 o
  10   5   5      110.58      135.18     31.21 o
  11   5   5     1962.22     2106.40     94.27 o
  12   5   5      635.42      658.63     57.19 o
  13   5   5        5.68      -32.18     32.81 o
  14   5   5      363.60      271.45     45.02 o
   1   6   5     1051.10      985.70     47.71 o
   2   6   5        7.14       18.50     13.64 o
   3   6   5    12304.94    12118.99    162.22 o
   4   6   5      360.27      348.59     39.94 o
   5   6   5     1989.64     1935.92     59.41 o
   6   6   5      531.95      523.76     40.05 o
   7   6   5     4610.06     4600.20    170.02 o
   8   6   5        7.63       79.02     46.83 o
   9   6   5     2084.76     2380.36    117.01 o
  10   6   5       46.39       39.28     19.75 o
  11   6   5      209.66      251.77     36.94 o
  12   6   5      814.90      828.36     73.84 o
  13   6   5      957.00     1085.18     87.13 o
  14   6   5      345.59      230.02     43.47 o
   0   7   5     2598.04     2609.68    109.01 o
   1   7   5      422.40      428.04     32.08 o
   2   7   5      899.21      895.23     49.23 o
   3   7   5       14.51       41.66     18.05 o
   4   7   5      198.15      228.55     28.11 o
   5   7   5       31.96       35.47     11.15 o
   6   7   5     1425.33     1419.66     76.34 o
   7   7   5      495.11      655.87    132.90 o
   8   7   5      326.28      310.28     53.00 o
   9   7   5       84.14      106.33     38.13 o
  10   7   5      285.97      345.12     39.13 o
  11   7   5        2.19        6.77     28.83 o
  12   7   5      296.23      338.92     50.27 o
  13   7   5       49.18       54.12     33.93 o
  14   7   5      243.58      150.80     51.60 o
   1   8   5      577.80      523.21     52.19 o
   2   8   5     1587.57     1531.73     68.08 o
   3   8   5     2169.09     1959.35     51.65 o
   4   8   5     2489.00     2493.03     83.55 o
   5   8   5       10.14       44.17     48.39 o
   6   8   5      195.28      216.92     55.03 o
   7   8   5     2481.18     2807.37    144.56 o
   8   8   5      420.02      476.62     93.64 o
   9   8   5      571.51      634.49     64.34 o
  10   8   5     1188.20     1324.86     89.90 o
  11   8   5      275.90      378.20     57.31 o
  12   8   5      138.56      159.10     40.83 o
  13   8   5     1177.66     1331.75     97.50 o
   0   9   5       31.11       23.52     30.17 o
   1   9   5     3666.36     3675.54    133.72 o
   2   9   5      128.60      113.68     27.77 o
   3   9   5       13.05       34.97     25.37 o
   4   9   5      120.11      199.28     57.57 o
   5   9   5     3798.87     4376.09    169.20 o
   6   9   5       61.63       89.17     41.31 o
   7   9   5     2182.69     2436.13    194.61 o
   8   9   5      230.70      237.85     38.93 o
   9   9   5      349.64      409.14     54.43 o
  10   9   5      372.99      477.99     57.18 o
  11   9   5      711.21      698.01     71.88 o
  12   9   5        3.52        8.01     40.52 o
  13   9   5      190.15      199.34     55.77 o
   1  10   5      134.18      146.49     34.78 o
   2  10   5      329.90      281.38     42.91 o
   3  10   5      849.03      884.45     70.04 o
   4  10   5     1032.78     1051.56     80.49 o
   5  10   5      220.01      305.66     53.77 o
   6  10   5      235.28      292.43    102.11 o
   7  10   5       12.81       -7.25     34.34 o
   8  10   5      119.20      104.41     41.77 o
   9  10   5      397.00      403.55     52.36 o
  10  10   5      420.47      530.54     63.99 o
  11  10   5       28.11       50.56     36.72 o
  12  10   5      149.85      160.76     43.50 o
  13  10   5        0.14       30.43     32.56 o
   0  11   5     1385.29     1463.88    126.03 o
   1  11   5     1014.88     1116.96     96.19 o
   2  11   5      897.32      890.78     74.46 o
   3  11   5      323.45      354.23     49.62 o
   4  11   5      272.50      333.11     47.86 o
   5  11   5     1390.74     1673.64    193.26 o
   6  11   5     1255.46     1444.65    153.26 o
   7  11   5       40.57       37.01     23.90 o
   8  11   5      222.09      192.93     36.82 o
   9  11   5      343.11      453.26     59.77 o
  10  11   5       29.72       20.76     35.95 o
  11  11   5     1257.71     1396.13     98.04 o
  12  11   5      281.69      294.89     53.50 o
   1  12   5       72.93       79.25     42.91 o
   2  12   5       11.17       -0.24     26.59 o
   3  12   5     2641.18     2819.33    132.50 o
   4  12   5      165.40      128.80     37.41 o
   5  12   5      525.00      639.71    104.76 o
   6  12   5      176.80      240.61     53.23 o
   7  12   5     1061.95     1148.91     83.40 o
   8  12   5       22.76       -5.60     32.04 o
   9  12   5      248.10      316.01     46.35 o
  10  12   5       31.25       62.89     44.96 o
  11  12   5      114.72      116.50     36.82 o
  12  12   5      316.27      416.31     62.57 o
   0  13   5      631.71      633.39     95.40 o
   1  13   5      682.64      825.41     99.24 o
   2  13   5      156.43       64.31     28.28 o
   3  13   5        5.03      -34.04     34.04 o
   4  13   5       37.57       49.97     45.15 o
   5  13   5      295.15      443.26     88.99 o
   6  13   5      276.47      373.25     63.80 o
   7  13   5      422.66      501.06     60.79 o
   8  13   5       48.72       56.86     30.91 o
   9  13   5        1.05        8.36     39.76 o
  10  13   5      162.40      172.36     40.74 o
  11  13   5      101.43      143.10     45.12 o
   1  14   5      133.36      148.11     40.63 o
   2  14   5      424.73      521.22     61.31 o
   3  14   5      781.54      844.51     63.98 o
   4  14   5      656.51      747.93     62.28 o
   5  14   5        0.45       25.38     39.68 o
   6  14   5       37.29       41.96     58.52 o
   7  14   5      772.46      983.40     80.00 o
   8  14   5      113.02      102.89     40.79 o
   9  14   5      177.87      223.05     43.19 o
  10  14   5      343.86      332.97     49.87 o
  11  14   5       67.80        7.38     38.32 o
   0  15   5       15.09        8.10     50.01 o
   1  15   5      345.23      366.20     55.73 o
   2  15   5       29.82       17.54     23.42 o
   3  15   5       19.79       50.83     29.35 o
   4  15   5       30.98       32.46     23.32 o
   5  15   5      378.48      392.67     54.00 o
   6  15   5       36.49       65.35     31.75 o
   7  15   5      334.24      443.77     58.94 o
   8  15   5       52.99       93.40     29.78 o
   9  15   5       40.74       52.01     35.00 o
  10  15   5       73.71       37.82     35.96 o
   1  16   5       93.72       90.57     57.68 o
   2  16   5       22.14       13.87     50.04 o
   3  16   5      520.16      708.17     61.57 o
   4  16   5      165.55      204.11     37.01 o
   5  16   5       66.77      110.10     31.83 o
   6  16   5       66.71       93.54     29.13 o
   7  16   5       55.83      111.97     41.52 o
   8  16   5       19.59       19.31     37.78 o
   9  16   5      259.31      304.20     47.15 o
   0  17   5      183.96      232.54     75.72 o
   1  17   5      209.55      252.47     52.33 o
   2  17   5      203.04      164.04     45.73 o
   3  17   5       85.94      135.33     37.31 o
   4  17   5       63.67       72.17     26.65 o
   5  17   5      209.00      242.13     50.03 o
   6  17   5      237.18      214.62     47.44 o
   7  17   5        3.28       24.00     27.41 o
   8  17   5       27.03       38.40     33.13 o
   1  18   5       26.57       -8.06     31.83 o
   2  18   5        3.91       63.43     42.48 o
   3  18   5      222.07      242.33     36.98 o
   4  18   5       35.00       47.89     25.71 o
   5  18   5       75.40       75.58     62.99 o
   6  18   5       28.49       35.07     36.68 o
   7  18   5      122.19       80.63     36.17 o
   0  19   5       92.35      180.74     81.29 o
   1  19   5      201.56      323.76     60.82 o
   2  19   5       11.43       85.56     35.78 o
   3  19   5        7.96       64.28     33.34 o
   4  19   5        4.53        0.38     26.20 o
   5  19   5       94.99      187.97     43.68 o
   1  20   5        2.70      -33.97     33.97 o
   2  20   5       48.28       87.99     32.38 o
   3  20   5       96.97       98.45     38.46 o
   0   0   6    23122.31    21170.79    264.12 o
   1   0   6     3393.13     3145.03     77.07 o
   2   0   6      509.80      477.28     36.22 o
   3   0   6     1586.34     1508.43    133.62 o
   4   0   6     1223.50     1480.39    145.60 o
   5   0   6     2757.90     2742.66    199.38 o
   6   0   6     6295.88     6334.18    310.27 o
   7   0   6      203.53      232.62     77.88 o
   8   0   6     1940.39     1559.10    172.46 o
   9   0   6     1076.93     1061.66    150.68 o
  10   0   6      899.10      863.97    135.99 o
  11   0   6     2037.84     2108.88    145.73 o
  12   0   6     1012.54      855.38    148.61 o
  13   0   6       64.39      147.07     68.32 o
   1   1   6       14.83       24.72     11.75 o
   2   1   6      578.50      521.64     28.70 o
   3   1   6     5111.07     4983.06    147.10 o
   4   1   6      198.90      204.28     69.99 o
   5   1   6     1627.79     1702.57    117.81 o
   6   1   6      853.30     1042.38     96.05 o
   7   1   6      925.42      961.99     97.34 o
   8   1   6      266.57      176.67     49.88 o
   9   1   6     1460.43     1471.90    121.13 o
  10   1   6      859.42      838.39     93.36 o
  11   1   6      192.70      235.20     38.44 o
  12   1   6      677.88      649.33     70.54 o
  13   1   6       50.39       42.38     33.21 o
   0   2   6       28.38       24.76      7.93 o
   1   2   6     6228.83     5967.49     81.18 o
   2   2   6      674.57      667.34     29.43 o
   3   2   6      458.12      521.03     45.59 o
   4   2   6      279.19      329.11     46.53 o
   5   2   6     2193.46     2199.67    125.35 o
   6   2   6      101.70      162.66     54.38 o
   7   2   6     2053.29     2139.06    135.82 o
   8   2   6      962.82     1039.59     99.92 o
   9   2   6       42.08       28.66     67.90 o
  10   2   6      886.86      757.88     87.64 o
  11   2   6     1164.37     1198.09     91.95 o
  12   2   6       14.91       -6.22     35.53 o
  13   2   6      294.88      308.53     78.27 o
   1   3   6      616.89      604.69     26.55 o
   2   3   6    10581.61     9982.01    147.64 o
   3   3   6     1606.21     1582.03     77.72 o
   4   3   6     3760.56     3555.39    127.59 o
   5   3   6      191.35      164.32     30.20 o
   6   3   6      302.32      310.31     55.13 o
   7   3   6     2632.98     2617.37    149.51 o
   8   3   6     3564.24     3520.39    177.43 o
   9   3   6     2112.99     1950.63    136.71 o
  10   3   6     1636.02     1546.82    178.33 o
  11   3   6      652.94      661.02     71.19 o
  12   3   6       15.30      -10.19     30.08 o
  13   3   6     1212.09     1219.08     91.55 o
   0   4   6      200.35      197.88     40.29 o
   1   4   6     3060.58     2805.38     86.94 o
   2   4   6     1022.42     1009.11     33.87 o
   3   4   6      284.33      275.10     24.75 o
   4   4   6        2.68      -23.03     23.03 o
   5   4   6      595.78      592.16     50.43 o
   6   4   6      531.93      532.07     48.28 o
   7   4   6      970.43      990.78     66.24 o
   8   4   6      801.15      921.37    103.09 o
   9   4   6      198.69      297.41     89.34 o
  10   4   6      274.25      315.69     67.45 o
  11   4   6      421.30      543.30     61.75 o
  12   4   6        4.86       -4.17     37.05 o
  13   4   6      137.51       90.31     75.05 o
   1   5   6      170.64      190.36     24.15 o
   2   5   6       71.97       81.62     18.12 o
   3   5   6     6538.64     6250.01    116.88 o
   4   5   6        2.27      -11.12     19.93 o
   5   5   6     1664.14     1610.97     83.03 o
   6   5   6     1044.07      966.49     62.23 o
   7   5   6     1522.21     1393.28     76.43 o
   8   5   6      690.06      903.12    134.96 o
   9   5   6     2001.77     1935.03    197.39 o
  10   5   6      589.64      602.79     82.06 o
  11   5   6      144.37      184.75     43.24 o
  12   5   6      846.58      945.74     93.78 o
  13   5   6      211.69      285.30     47.91 o
   0   6   6    15181.48    14528.70    264.81 o
   1   6   6     1973.85     1951.22     68.66 o
   2   6   6      233.08      220.64     24.47 o
   3   6   6     1036.69     1021.19     47.15 o
   4   6   6      649.05      653.94     58.47 o
   5   6   6     1493.28     1569.18     76.88 o
   6   6   6     3766.77     3848.45    215.79 o
   7   6   6       97.94       -4.31     48.55 o
   8   6   6     1438.03     1480.13    172.21 o
   9   6   6      637.75      799.03    134.48 o
  10   6   6      510.39      604.67     67.66 o
  11   6   6     1198.01     1305.59     96.52 o
  12   6   6      621.14      688.91     76.74 o
  13   6   6       38.15        8.36     37.96 o
   1   7   6      159.63      171.41     24.40 o
   2   7   6     1125.16     1031.16     52.14 o
   3   7   6     1452.57     1391.45     54.65 o
   4   7   6      519.71      518.04     55.91 o
   5   7   6      717.82      671.57     57.91 o
   6   7   6      243.74      259.38     74.52 o
   7   7   6      119.83      146.99     60.74 o
   8   7   6        1.10      -52.99     52.99 o
   9   7   6      314.20      477.28    106.54 o
  10   7   6      669.42      807.37     77.79 o
  11   7   6      129.19      126.37     55.58 o
  12   7   6      166.96      314.93     55.14 o
   0   8   6      173.92      171.27     42.33 o
   1   8   6     4615.32     4580.21    116.51 o
   2   8   6      237.61      258.57     31.90 o
   3   8   6      295.58      300.15     29.66 o
   4   8   6      364.05      356.56     31.42 o
   5   8   6     1907.30     1941.82    180.39 o
   6   8   6        1.87       21.95     39.43 o
   7   8   6     1639.21     1521.76    166.22 o
   8   8   6      516.66      516.65    105.08 o
   9   8   6        0.94        6.77     33.16 o
  10   8   6      766.34      998.57     89.90 o
  11   8   6      986.31     1094.36     90.82 o
  12   8   6       33.25      133.44     43.41 o
   1   9   6      195.61      221.12     39.69 o
   2   9   6     4135.52     3914.10    146.14 o
   3   9   6      407.52      368.33     48.62 o
   4   9   6     1307.81     1294.75     74.27 o
   5   9   6       86.95      132.31     62.10 o
   6   9   6      259.66      273.99     72.50 o
   7   9   6      949.51      861.65    130.52 o
   8   9   6     1313.87     1503.10    166.78 o
   9   9   6      786.42      903.48     78.53 o
  10   9   6      732.60      876.16     85.20 o
  11   9   6      326.10      391.55     59.41 o
  12   9   6       38.56       39.81     33.23 o
   0  10   6      449.54      449.11     76.98 o
   1  10   6      561.06      575.38     60.48 o
   2  10   6      697.17      780.51     69.79 o
   3  10   6      101.50      100.04     31.34 o
   4  10   6       82.84       84.21     29.78 o
   5  10   6        1.87        2.95     46.77 o
   6  10   6      601.99      586.20    106.78 o
   7  10   6      145.74      148.09     67.66 o
   8  10   6      300.52      417.40    113.77 o
   9  10   6      237.67      312.46     70.14 o
  10  10   6        8.43       37.34     47.44 o
  11  10   6       28.91       45.91     37.03 o
   1  11   6      111.67      111.52     32.16 o
   2  11   6       14.98       51.00     37.08 o
   3  11   6     3125.47     3028.25    137.19 o
   4  11   6       21.92      -18.45     29.03 o
   5  11   6      732.60      734.34     80.19 o
   6  11   6      488.16      483.68     99.76 o
   7  11   6      810.75      965.51     98.25 o
   8  11   6      405.96      475.08     62.97 o
   9  11   6      939.63     1164.12     94.50 o
  10  11   6      248.11      168.73     69.34 o
  11  11   6       59.79       96.32     41.96 o
   0  12   6     4630.04     4918.55    253.82 o
   1  12   6      396.97      427.36     53.86 o
   2  12   6       10.52        5.96     32.48 o
   3  12   6      354.38      322.37     48.72 o
   4  12   6       72.86       42.78     27.11 o
   5  12   6      208.43      183.07     34.75 o
   6  12   6      811.95      863.14    132.28 o
   7  12   6        3.60       22.97     56.88 o
   8  12   6      609.56      690.04     74.09 o
   9  12   6      137.82      150.95     42.70 o
  10  12   6       99.42       93.37     37.13 o
   1  13   6      270.69      284.91     51.74 o
   2  13   6      672.01      742.50     74.25 o
   3  13   6      149.68      142.17     39.03 o
   4  13   6      312.38      369.61     57.81 o
   5  13   6      162.12      105.97     78.71 o
   6  13   6       24.08       20.37    117.70 o
   7  13   6        0.61       -8.60     46.76 o
   8  13   6       34.66      128.51     36.81 o
   9  13   6       12.46       -0.35     64.85 o
   0  14   6       62.05       38.69     41.56 o
   1  14   6     1351.82     1441.76    106.26 o
   2  14   6       67.18      107.00     50.50 o
   3  14   6      101.90       48.28     26.99 o
   4  14   6      111.74       42.82     61.59 o
   5  14   6      522.63      569.38     73.55 o
   6  14   6        1.65       -5.59     40.95 o
   7  14   6      511.97      533.20     65.90 o
   8  14   6      124.00      132.76     42.69 o
   9  14   6        0.40       -5.48     39.94 o
   1  15   6       13.44       34.23     36.63 o
   2  15   6      740.03      811.45     83.41 o
   3  15   6        4.91       -9.69     24.89 o
   4  15   6      136.75      126.81     41.02 o
   5  15   6       24.45      -37.49     55.06 o
   6  15   6      133.32       66.40     31.07 o
   7  15   6      123.76       36.12     33.73 o
   8  15   6      182.52      198.53     57.62 o
   0  16   6      157.12      242.11     81.47 o
   1  16   6       45.87       55.43     37.16 o
   2  16   6      224.54      283.78    123.35 o
   3  16   6       35.86       49.88     37.69 o
   4  16   6       61.66       90.75     37.66 o
   5  16   6       35.41      -63.35     63.35 o
   6  16   6      217.03      303.35     68.82 o
   7  16   6        4.05        5.96     32.72 o
   1  17   6        7.31       76.12     47.51 o
   2  17   6       23.07       69.14     60.25 o
   3  17   6      592.42      623.67     82.00 o
   4  17   6       13.79       59.05     47.19 o
   5  17   6      153.21      185.29     54.11 o
   0  18   6      828.11      818.30    125.53 o
   1  18   6       29.93      -22.79     69.69 o
   2  18   6       19.23       53.35    101.75 o
   3  18   6       80.55        1.43     44.92 o
   1   0   7      121.48      107.76     18.03 o
   2   0   7     1038.75     1014.59     56.50 o
   3   0   7     1629.63     1596.71     72.52 o
   4   0   7     4752.08     4104.57    258.16 o
   5   0   7      134.25      262.35     93.27 o
   6   0   7     1030.36     1087.06    137.83 o
   7   0   7       19.41       34.15     44.69 o
   8   0   7     2833.35     2778.03    237.32 o
   9   0   7       23.05       68.22     64.40 o
  10   0   7      194.80       86.42     55.89 o
  11   0   7      236.79      176.79     49.64 o
   0   1   7     2549.78     2328.59     66.71 o
   1   1   7     1236.22     1138.34     37.27 o
   2   1   7       73.30       68.60     12.46 o
   3   1   7      294.24      279.29     24.73 o
   4   1   7      472.54      523.20     54.58 o
   5   1   7      649.68      689.67     81.64 o
   6   1   7      607.54      628.19     78.38 o
   7   1   7     1473.98     1456.92    118.79 o
   8   1   7       68.59       94.03     49.27 o
   9   1   7      202.46      188.53     50.27 o
  10   1   7      307.57      248.25     55.24 o
  11   1   7        0.62      -22.27     34.93 o
   1   2   7     1126.75     1108.33     43.94 o
   2   2   7     1751.37     1656.62     67.63 o
   3   2   7      883.09      854.25     50.51 o
   4   2   7     1083.55     1050.71     57.49 o
   5   2   7     1067.27     1051.00     72.85 o
   6   2   7       33.67       78.56     31.42 o
   7   2   7       27.95       12.75     54.35 o
   8   2   7     1258.48     1419.30    120.69 o
   9   2   7      681.61      619.99     86.15 o
  10   2   7      213.82      178.72     52.69 o
  11   2   7      490.06      398.01     71.38 o
   0   3   7     3638.47     3382.23    108.92 o
   1   3   7      232.41      267.66     23.09 o
   2   3   7      883.28      806.04     41.54 o
   3   3   7      540.17      468.16     38.91 o
   4   3   7     3242.79     3161.79     97.99 o
   5   3   7      634.09      520.11     52.62 o
   6   3   7     1463.56     1537.71     86.90 o
   7   3   7       89.71      229.91     80.50 o
   8   3   7        9.02       30.36     70.82 o
   9   3   7      376.37      325.61    110.64 o
  10   3   7     1113.39     1345.39    174.31 o
  11   3   7       12.78      -31.69    100.70 o
   1   4   7     1292.16     1262.96     53.13 o
   2   4   7      288.89      279.26     25.88 o
   3   4   7      771.57      698.50     47.21 o
   4   4   7      251.47      234.80     29.58 o
   5   4   7      817.74      803.39     62.05 o
   6   4   7        2.24      -19.39     20.88 o
   7   4   7       19.49       56.37     82.11 o
   8   4   7      247.75      243.38     51.98 o
   9   4   7      585.36      603.80    121.67 o
  10   4   7       57.49      122.92     70.64 o
  11   4   7      400.85      420.60     76.56 o
   0   5   7     4308.83     4336.73    152.20 o
   1   5   7      944.51      951.54     47.69 o
   2   5   7      177.98      126.54     24.57 o
   3   5   7      234.47      207.69     29.06 o
   4   5   7      952.16      979.81     57.82 o
   5   5   7      463.77      447.35     46.76 o
   6   5   7     1393.72     1405.74    113.67 o
   7   5   7     1121.39     1031.02    176.21 o
   8   5   7       61.76      238.82     94.06 o
   9   5   7      227.60      225.99     76.26 o
  10   5   7      714.86      891.65    147.67 o
  11   5   7        0.64       42.60     45.70 o
   1   6   7      117.33      111.48     19.84 o
   2   6   7      410.71      444.37     33.96 o
   3   6   7     1112.57     1107.02     52.88 o
   4   6   7     3007.72     2817.77     95.77 o
   5   6   7       94.84      100.93     28.47 o
   6   6   7      658.02      655.52     78.46 o
   7   6   7       18.20       -4.21     47.23 o
   8   6   7     1619.36     1919.60    200.05 o
   9   6   7       13.13       -6.99     47.89 o
  10   6   7      103.23       74.54     63.04 o
  11   6   7      176.44      249.40     65.50 o
   0   7   7      314.29      263.70     42.34 o
   1   7   7      730.51      692.34     45.41 o
   2   7   7        3.23        1.47     15.40 o
   3   7   7      205.70      161.73     21.46 o
   4   7   7       16.80       33.20     26.00 o
   5   7   7      461.30      501.91     63.87 o
   6   7   7        2.44      -51.78     66.05 o
   7   7   7      941.14      854.60    126.76 o
   8   7   7       37.62      198.26     94.73 o
   9   7   7       62.03      117.66     74.45 o
  10   7   7        3.02        6.52     37.93 o
   1   8   7      553.38      509.99     41.30 o
   2   8   7     1755.80     1712.68     66.87 o
   3   8   7      476.62      481.73     39.72 o
   4   8   7     1004.91     1051.35     95.31 o
   5   8   7      616.76      563.55     67.43 o
   6   8   7       53.25       32.23     58.67 o
   7   8   7       15.51      -37.79     51.35 o
   8   8   7     1284.19     1501.59    170.93 o
   9   8   7      400.10      466.09    113.98 o
  10   8   7      196.17      236.75     63.48 o
   0   9   7     1056.99     1075.37    118.00 o
   1   9   7       84.86       73.05     27.59 o
   2   9   7      316.54      327.89     37.48 o
   3   9   7      323.77      312.12     45.89 o
   4   9   7     1224.43     1212.01     98.45 o
   5   9   7      332.00      335.10     59.55 o
   6   9   7      369.57      400.01     93.58 o
   7   9   7       29.10      -12.02     45.21 o
   8   9   7        7.44       28.01     61.09 o
   9   9   7      217.84      365.34    110.12 o
   1  10   7      790.81      758.34     94.05 o
   2  10   7       26.42       40.84     23.62 o
   3  10   7      287.39      279.32     41.21 o
   4  10   7        0.29      -28.10     28.10 o
   5  10   7      287.14      268.38     51.94 o
   6  10   7       33.09      -24.73     43.68 o
   7  10   7        9.40       84.04     44.04 o
   8  10   7        4.52      -74.15     77.43 o
   9  10   7      255.79      311.41     99.37 o
   0  11   7     2419.60     2667.50    190.16 o
   1  11   7      340.82      363.61     86.57 o
   2  11   7       68.70       41.30     35.42 o
   3  11   7       96.30       80.53     32.84 o
   4  11   7      490.77      535.46     55.10 o
   5  11   7      186.30      204.38     46.63 o
   6  11   7      756.09      801.55    113.29 o
   7  11   7      405.40      504.84    107.98 o
   8  11   7       30.68       80.54     65.40 o
   1  12   7       89.55       96.44     32.87 o
   2  12   7        8.13      -28.72     28.72 o
   3  12   7      381.59      363.78     56.05 o
   4  12   7      834.73      795.47     68.33 o
   5  12   7       29.57       -8.79     35.62 o
   6  12   7      185.56      140.70     88.90 o
   7  12   7        9.14       25.59     56.80 o
   0  13   7        1.07       72.30     51.43 o
   1  13   7      188.11      232.54     50.52 o
   2  13   7       33.11        7.37     27.47 o
   3  13   7       82.10      116.67     34.41 o
   4  13   7       19.39        8.89     32.41 o
   5  13   7      157.55      153.54     47.11 o
   6  13   7       85.33       97.38     39.26 o
   7  13   7      294.37      241.06     99.76 o
   1  14   7      153.82      180.56     47.45 o
   2  14   7      542.45      627.46     75.55 o
   3  14   7      116.34       56.06     33.56 o
   4  14   7      290.54      297.98     45.64 o
   5  14   7      172.37      202.04    113.35 o
   0  15   7       64.28       62.86     46.51 o
   1  15   7        8.23        7.77     29.45 o
   2  15   7       47.04       22.00     80.61 o
   3  15   7      122.92      167.58     44.08 o
   4  15   7      186.91      122.81     99.89 o
   1  16   7      275.62      323.40     57.14 o
   0   0   8        2.28       -7.29     44.92 o
   1   0   8     2492.53     2422.57    132.66 o
   2   0   8        2.62       -4.12     27.19 o
   3   0   8      176.42      189.93     57.69 o
   4   0   8      349.67      533.34    102.74 o
   5   0   8     1375.56     1568.96    113.06 o
   6   0   8      118.41      137.44     44.87 o
   7   0   8     1067.99      888.70    140.64 o
   8   0   8      248.83      127.12     62.05 o
   9   0   8      250.67      310.45     98.44 o
   1   1   8       43.47       28.83     23.32 o
   2   1   8     1689.06     1652.20     80.44 o
   3   1   8       70.48       49.32     23.13 o
   4   1   8     1819.80     1768.82     85.52 o
   5   1   8       11.45       91.09     37.15 o
   6   1   8       27.70       74.85     36.01 o
   7   1   8      220.75      202.26     53.93 o
   8   1   8      275.15      413.10     77.91 o
   9   1   8       20.09       18.69     42.44 o
   0   2   8     2061.88     1994.82    124.80 o
   1   2   8      123.66      125.41     33.24 o
   2   2   8     1176.29     1065.92     66.90 o
   3   2   8       28.00       16.75     23.50 o
   4   2   8      301.43      340.07     47.20 o
   5   2   8      323.35      337.70     70.78 o
   6   2   8     2152.34     2174.92    149.21 o
   7   2   8       30.81       15.95     37.34 o
   8   2   8      436.68      284.84    141.83 o
   9   2   8      248.12      206.21     50.22 o
   1   3   8     1480.17     1458.55     75.58 o
   2   3   8      107.25      109.36     23.10 o
   3   3   8     1695.87     1623.62     74.65 o
   4   3   8        7.70       -1.71     25.22 o
   5   3   8      142.18      123.80     28.65 o
   6   3   8      683.62      816.04    193.57 o
   7   3   8      339.15      395.58     76.23 o
   8   3   8      252.23      274.65     62.64 o
   0   4   8     1016.99     1070.11     68.90 o
   1   4   8        0.12       30.45     18.32 o
   2   4   8      792.51      782.67     59.88 o
   3   4   8        8.13       33.77     21.55 o
   4   4   8       84.97       69.30     21.16 o
   5   4   8       18.33      -25.54     38.67 o
   6   4   8     1346.70     1430.00    164.35 o
   7   4   8        0.18       44.86     92.71 o
   8   4   8      314.57      229.85     61.32 o
   1   5   8      107.07      119.16     21.39 o
   2   5   8     1830.26     1826.46     70.13 o
   3   5   8      368.21      378.40     37.77 o
   4   5   8     2003.50     2016.30    102.26 o
   5   5   8        4.99      -28.48     28.48 o
   6   5   8        7.54      -27.32     27.32 o
   7   5   8      429.14      523.45     82.35 o
   8   5   8      445.91      602.98    127.65 o
   0   6   8        4.79       23.85     23.90 o
   1   6   8     1554.74     1436.53     63.79 o
   2   6   8        0.97       -1.92     23.45 o
   3   6   8      126.59      115.18     35.32 o
   4   6   8      210.60      157.45     47.89 o
   5   6   8      748.59      780.84     67.59 o
   6   6   8       53.80       -1.05     27.97 o
   7   6   8      686.39      734.75    135.57 o
   8   6   8      178.62      332.51     97.68 o
   1   7   8        0.33        7.74     19.49 o
   2   7   8      621.29      594.15     48.62 o
   3   7   8       38.33        9.89     25.89 o
   4   7   8      693.39      636.30     58.68 o
   5   7   8       11.40       11.27     53.09 o
   6   7   8       32.83       34.34    101.26 o
   7   7   8       10.02       38.54     52.36 o
   0   8   8     1539.65     1537.19    102.59 o
   1   8   8      182.79      141.79     23.05 o
   2   8   8      791.08      742.26     54.51 o
   3   8   8       20.22        4.92     19.69 o
   4   8   8      298.75      311.01     51.29 o
   5   8   8      398.26      395.32     94.20 o
   6   8   8     1458.77     1512.33    117.10 o
   7   8   8       43.17        9.40     33.32 o
   1   9   8      585.24      647.91     58.72 o
   2   9   8       16.60       23.07     23.09 o
   3   9   8      555.31      615.55     56.86 o
   4   9   8        0.09       -6.18     32.74 o
   5   9   8       58.96       56.26     40.35 o
   6   9   8      328.84      247.74     54.66 o
   0  10   8      147.57      135.35     46.47 o
   1  10   8       60.73       67.71     29.48 o
   2  10   8      255.00      264.21     42.68 o
   3  10   8        0.05       -4.21     25.35 o
   4  10   8        0.61       67.85     40.78 o
   5  10   8       36.45       38.38     35.04 o
   1  11   8       39.54      115.66     59.07 o
   2  11   8      792.19      841.96     71.11 o
   3  11   8      251.73      309.44     46.46 o
   4  11   8      952.22      959.97     96.91 o
   0  12   8       31.64       42.91     38.35 o
   1  12   8      386.37      421.53     61.26 o
   2  12   8        0.17       27.43     29.46 o
   1   0   9      244.06      223.56     49.06 o
   2   0   9       69.41       71.68    119.06 o
   3   0   9      545.89      524.63     76.83 o
   4   0   9      176.67      243.65     57.89 o
   0   1   9      159.65      127.35     41.99 o
   1   1   9      800.78      771.20     60.43 o
   2   1   9      112.10       91.84     31.56 o
   3   1   9        2.73       56.25     31.26 o
   4   1   9       17.26       13.11     28.78 o
   1   2   9      295.00      374.96     45.37 o
   2   2   9       47.50       33.70     25.03 o
   3   2   9     1674.92     1647.75     88.42 o
   4   2   9      149.48      182.39     42.96 o
   0   3   9      261.65      315.31     59.05 o
   1   3   9      193.16      185.20     35.63 o
   2   3   9       24.25       43.99     26.15 o
   3   3   9       64.98      109.87     27.27 o
   4   3   9        3.08       66.93     47.97 o
   1   4   9       66.43       76.94     26.54 o
   2   4   9       95.99      109.61     28.83 o
   3   4   9      783.68      807.73     76.24 o
   0   5   9       56.19       18.79     32.94 o
   1   5   9     1109.08     1160.74     74.57 o
   2   5   9       83.60       80.63     37.16 o
   3   5   9        0.00       14.35     37.42 o
   1   6   9      135.86      174.03     40.18 o
 
